# Supplementary material for: An econometric analysis in identifying behavioral and demographic factors associated with road crash severity in Bangladesh: Evidence from the Dhaka metropolitan city
Source: PLoS One. 2026 Jan 21;21(1):e0340607. doi: 10.1371/journal.pone.0340607 (PMC12823002; doi:10.1371/journal.pone.0340607)
Supplement: S1 Data — (XLSX) [file pone.0340607.s001.xlsx]

## Sheet: driver
Fitness_Certification	Vehicle_Type	Vehicle_Maneuver	Vehicle_Loading	Vehicle_Defects	Vehicle_Damage	Driver_Sex	Driver_Age	Driver_Injury	Alcohol	Seat_Belt
?	09	06	1	1	1	1	40	N	1	2_x000D_
1	14	06	1	1	1	1	30	N	2	2_x000D_
2	06	01	1	1	3	1	28	F	2	2_x000D_
1	08	06	1	1	1	1	32	N	2	2_x000D_
1	10	06	1	1	1	1	30	N	2	2_x000D_
1	04	06	1	1	1	1	35	N	2	1_x000D_
1	09	06	1	1	1	1	45	N	2	2_x000D_
1	06	01	1	3	1	1	45	G	2	?_x000D_
3	02	06	1	1	3	1	40	G	2	2_x000D_
?	09	06	1	1	1	1	40	N	2	2_x000D_
3	02	06	1	1	7	1	35	F	2	2_x000D_
1	14	06	1	1	1	1	42	N	2	2_x000D_
1	09	06	1	1	2	1	23	N	2	2_x000D_
1	10	06	1	1	3	1	32	S	2	2_x000D_
?	19	06	?	?	?	?	?	?	?	?_x000D_
?	?	06	?	?	?	?	?	?	?	?_x000D_
1	09	06	1	1	1	1	30	N	2	2_x000D_
1	09	06	1	1	1	1	34	N	2	2_x000D_
1	09	06	1	1	2	1	35	N	2	2_x000D_
1	04	06	1	1	3	1	48	G	2	1_x000D_
1	10	06	1	1	5	1	24	S	2	2_x000D_
1	10	06	1	1	4	1	30	S	2	2_x000D_
1	07	06	1	1	2	1	40	N	2	2_x000D_
1	09	06	1	7	1	1	32	N	1	2_x000D_
1	07	06	1	1	3	1	28	N	2	?_x000D_
1	10	06	1	1	1	1	32	N	2	2_x000D_
?	19	06	1	1	?	?	?	?	1	?_x000D_
1	08	06	1	1	2	1	22	N	2	2_x000D_
1	10	06	1	1	3	1	26	N	2	2_x000D_
?	?	06	?	?	?	?	?	?	?	?_x000D_
?	14	06	?	?	?	?	?	?	?	?_x000D_
?	09	06	?	?	?	?	?	?	?	?_x000D_
1	08	06	1	1	1	1	38	N	2	2_x000D_
?	?	06	?	?	?	?	?	?	?	?_x000D_
?	?	06	?	?	?	?	?	?	?	?_x000D_
1	09	06	1	1	2	1	35	N	2	2_x000D_
1	10	06	1	1	3	1	40	N	2	2_x000D_
1	09	06	1	1	1	1	37	N	2	2_x000D_
1	09	06	1	1	1	1	40	N	2	2_x000D_
1	14	06	1	1	1	1	42	N	2	2_x000D_
1	09	01	1	1	2	1	38	N	2	2_x000D_
1	12	06	1	1	3	1	40	G	2	2_x000D_
1	14	06	1	1	1	1	25	N	2	2_x000D_
1	10	06	1	1	1	1	30	N	2	2_x000D_
?	?	06	?	?	?	?	?	?	?	?_x000D_
1	09	06	1	1	1	1	40	N	1	2_x000D_
1	04	06	1	1	3	1	28	F	2	1_x000D_
1	08	06	1	1	1	1	38	N	2	2_x000D_
1	08	06	1	1	1	1	24	N	2	2_x000D_
?	09	06	1	1	1	1	40	N	2	2_x000D_
1	09	04	1	1	2	1	37	N	1	2_x000D_
1	14	06	1	1	3	1	40	N	2	2_x000D_
1	10	06	1	1	3	1	30	N	2	2_x000D_
1	04	06	1	1	2	1	20	N	2	1_x000D_
1	12	06	1	1	2	1	40	N	2	2_x000D_
1	07	06	1	1	3	1	35	N	2	2_x000D_
1	10	06	1	1	3	1	34	N	2	2_x000D_
1	10	06	1	1	1	1	38	N	2	2_x000D_
1	09	06	1	1	1	1	40	N	2	2_x000D_
1	10	06	1	1	1	1	32	N	2	2_x000D_
1	10	06	2	1	2	1	30	N	1	2_x000D_
1	10	06	1	1	5	1	35	N	2	2_x000D_
1	08	06	1	1	1	1	25	N	2	2_x000D_
3	01	06	1	1	7	1	30	N	2	2_x000D_
1	04	06	2	7	1	1	31	N	2	1_x000D_
1	04	06	1	1	3	1	40	G	2	1_x000D_
1	03	06	1	1	4	1	48	N	2	2_x000D_
1	05	06	1	1	4	1	30	N	2	2_x000D_
1	10	06	1	1	2	1	35	N	2	2_x000D_
1	13	06	1	1	1	1	35	N	2	2_x000D_
1	10	10	1	1	4	1	28	N	2	2_x000D_
1	07	06	1	1	1	1	32	N	2	2_x000D_
2	02	06	1	1	1	1	30	N	2	2_x000D_
1	14	06	1	1	1	1	40	N	2	2_x000D_

## Sheet: general
Accident_Severity	Day_of_Week	Month	Year	Time	Junction_Type	Traffic_Control	Collision_Type	Light
F	1	01	11	0500	3	4	09	2
F	4	01	11	0015	6	2	01	4
F	7	01	11	0930	1	4	09	1
F	1	01	11	0750	3	4	11	3
F	2	01	11	1520	1	1	09	1
G	6	01	11	1220	3	1	02	1
F	7	01	11	0645	7	8	02	2
F	3	01	11	2230	2	4	09	3
S	4	01	11	0115	2	4	02	1
F	2	01	11	2230	1	1	09	3
F	4	01	11	2345	1	4	09	3
F	2	01	11	0930	3	4	09	1
F	4	01	11	2100	2	4	09	3
F	1	01	11	1045	3	4	02	1
S	3	01	11	0015	3	4	02	3
M	7	01	11	1230	1	4	02	3
F	7	01	11	0630	3	4	09	2
M	5	01	11	1830	3	8	02	2
F	6	01	11	0030	1	1	09	3
F	2	01	11	0215	1	3	09	3
F	4	01	11	0900	1	4	09	1
F	5	01	11	1200	1	1	09	1
F	5	01	11	1400	1	1	09	1
F	6	12	10	0900	7	4	09	1
M	2	01	11	1115	1	4	02	1
G	2	01	11	0815	1	1	09	1
F	4	01	11	0700	3	4	09	1
G	5	01	11	0245	1	1	09	3
G	7	01	11	0850	1	1	02	1
F	7	01	11	1015	1	1	09	1
G	1	01	11	2235	3	4	09	3
F	6	01	11	?	1	1	09	4
F	7	01	11	0930	1	1	02	1
G	5	01	11	0715	1	4	09	1
F	5	01	11	1100	1	1	09	3
F	2	02	11	1140	1	4	09	1
F	5	02	11	0230	2	5	02	3
F	4	02	11	1420	1	1	02	2
S	2	02	11	1910	3	4	02	3
G	6	02	11	1630	1	1	09	1
G	1	01	11	1600	2	5	09	1
G	2	01	11	0700	2	4	09	1
S	1	01	11	0010	2	4	03	3
F	2	02	11	1900	7	8	02	2
G	1	02	11	2330	1	1	02	3
M	7	02	11	1510	2	5	04	1
M	2	02	11	2245	3	4	03	3
F	1	02	11	1345	1	1	09	1
G	4	02	11	0730	1	4	11	2
G	7	02	11	1555	2	4	11	1
