# Supplementary material for: An econometric analysis in identifying behavioral and demographic factors associated with road crash severity in Bangladesh: Evidence from the Dhaka metropolitan city
Source: PLoS One. 2026 Jan 21;21(1):e0340607. doi: 10.1371/journal.pone.0340607 (PMC12823002; doi:10.1371/journal.pone.0340607)
Supplement: S2 Data — (XLSX) [file pone.0340607.s002.xlsx]

## Sheet: driver
Fitness_Certification	Vehicle_Type	Vehicle_Maneuver	Vehicle_Loading	Vehicle_Defects	Vehicle_Damage	Driver_Sex	Driver_Age	Driver_Injury	Alcohol	Seat_Belt
?	09	06	1	1	1	1	42	N	1	2_x000D_
1	07	06	1	1	2	1	38	N	2	2_x000D_
2	14	06	1	1	1	1	42	N	1	2_x000D_
3	02	06	1	1	7	1	50	F	2	2_x000D_
1	13	06	1	1	1	1	23	N	2	2_x000D_
3	01	06	1	1	7	1	11	F	2	2_x000D_
?	04	06	1	1	1	1	32	N	2	1_x000D_
1	09	06	1	1	1	1	22	N	2	2_x000D_
1	04	06	1	1	3	1	24	F	2	1_x000D_
1	05	06	1	1	2	1	33	N	2	2_x000D_
1	11	06	1	1	3	1	45	N	2	2_x000D_
1	11	06	1	1	3	1	43	N	2	2_x000D_
1	06	01	1	1	1	1	32	N	2	2_x000D_
1	09	06	1	1	1	1	32	N	2	2_x000D_
1	09	06	1	1	1	1	27	N	2	2_x000D_
1	05	06	1	1	1	1	20	N	2	2_x000D_
?	14	06	1	1	1	1	43	N	1	2_x000D_
1	09	06	1	1	1	1	42	N	2	2_x000D_
3	01	06	1	1	7	1	14	F	2	2_x000D_
1	08	06	1	1	1	1	32	N	2	2_x000D_
1	08	06	1	1	1	1	36	N	2	2_x000D_
1	09	06	1	1	1	1	35	N	2	2_x000D_
1	05	06	1	1	1	1	32	N	1	2_x000D_
1	09	06	1	7	1	1	32	N	2	2_x000D_
1	09	06	1	1	1	1	45	N	2	2_x000D_
?	19	06	1	7	3	1	?	N	1	2_x000D_
3	02	06	1	1	7	1	50	F	2	2_x000D_
?	04	06	1	1	1	1	32	N	2	1_x000D_
1	09	06	1	1	1	1	32	N	2	2_x000D_
1	06	06	1	7	7	1	30	N	2	2_x000D_
1	09	06	1	1	1	1	42	N	2	2_x000D_
1	04	06	1	1	7	1	45	F	2	1_x000D_
1	09	06	1	1	2	1	42	N	2	2_x000D_
3	10	06	1	1	3	1	32	N	2	2_x000D_
1	07	06	1	1	1	1	35	N	2	2_x000D_
1	10	06	1	1	2	1	38	N	2	2_x000D_
1	10	06	1	1	3	1	33	N	2	2_x000D_
1	12	06	1	1	1	1	33	N	2	2_x000D_
1	09	06	1	1	1	1	38	N	2	2_x000D_
1	09	06	1	1	1	1	40	N	2	2_x000D_
3	02	06	1	1	7	1	30	F	2	2_x000D_
1	14	06	1	1	1	1	42	N	2	2_x000D_
3	02	06	1	1	7	1	32	S	2	2_x000D_
1	08	06	1	1	7	1	35	N	2	2_x000D_
1	13	06	1	1	1	1	40	N	2	2_x000D_
3	12	06	1	1	3	1	38	N	2	2_x000D_
1	12	06	1	1	2	1	35	N	2	2_x000D_
1	08	06	1	1	2	1	38	N	2	2_x000D_
1	08	06	1	1	2	1	18	N	2	2_x000D_
3	02	06	1	1	7	1	26	G	2	2_x000D_
3	02	06	1	1	1	1	26	N	2	2_x000D_
?	?	06	?	?	?	?	?	?	?	?_x000D_
?	08	06	1	1	1	1	26	N	2	2_x000D_
1	07	06	1	1	1	1	38	N	2	2_x000D_
?	?	06	?	?	?	?	?	?	?	?_x000D_
1	14	06	1	1	2	1	45	N	2	2_x000D_
1	14	06	1	1	3	1	40	F	2	2_x000D_
1	07	06	1	1	1	2	35	N	2	2_x000D_
?	?	06	?	?	?	?	?	?	?	?_x000D_
?	?	06	?	?	?	?	?	?	?	?_x000D_
1	14	06	1	1	1	1	42	N	2	2_x000D_
3	02	06	1	1	7	1	36	N	2	2_x000D_
?	08	06	1	1	1	?	?	?	?	?_x000D_
1	05	06	1	1	1	1	32	N	2	2_x000D_
?	14	06	1	1	1	1	39	N	2	2_x000D_
1	09	06	1	1	1	1	30	N	2	2_x000D_
1	04	06	1	1	1	1	28	N	2	1_x000D_
1	14	06	1	1	1	1	42	N	2	2_x000D_
1	07	06	1	1	1	1	35	N	1	2_x000D_
1	10	06	1	1	2	1	30	N	1	2_x000D_
?	14	06	1	1	3	1	38	N	2	2_x000D_
?	?	06	?	?	?	?	?	?	?	?_x000D_
3	14	06	1	7	8	1	45	N	1	2_x000D_
?	19	06	?	?	?	?	?	?	?	?_x000D_
?	?	06	?	?	?	?	?	?	?	?_x000D_
1	05	06	1	1	1	1	35	N	2	2_x000D_
1	08	06	1	1	1	1	38	N	2	2_x000D_
1	12	06	1	1	1	1	19	N	2	2_x000D_
?	?	06	?	?	?	?	?	?	?	?_x000D_
1	09	06	1	1	2	1	32	N	2	2_x000D_
1	10	06	1	1	2	1	32	N	2	2_x000D_
1	08	06	1	1	2	1	40	N	2	2_x000D_
?	04	06	1	1	7	1	18	N	2	1_x000D_
1	10	06	1	1	1	1	30	N	2	2_x000D_
1	09	06	1	1	1	1	38	N	2	2_x000D_
1	09	06	1	1	1	1	40	N	2	2_x000D_
1	09	06	1	1	1	1	37	N	2	2_x000D_
?	?	06	?	?	?	?	?	?	?	?_x000D_
1	14	06	1	1	1	1	35	N	1	2_x000D_
?	?	06	?	?	?	?	?	?	?	?_x000D_
?	12	06	2	7	1	1	34	N	1	2_x000D_
?	07	06	1	1	1	1	23	N	2	2_x000D_
3	09	06	1	1	1	1	37	N	2	2_x000D_
1	14	06	2	1	1	1	32	N	1	2_x000D_
1	13	06	1	1	2	1	36	N	2	2_x000D_
?	04	06	1	1	3	1	35	G	2	1_x000D_
?	?	06	?	?	?	?	?	?	?	?_x000D_
1	10	06	1	1	1	1	30	N	2	2_x000D_
1	09	06	1	1	2	1	38	N	2	2_x000D_
3	01	06	1	1	7	1	12	F	2	2_x000D_
?	09	06	1	1	1	1	39	N	2	2_x000D_
?	12	06	1	1	1	1	35	N	2	2_x000D_
?	19	06	?	?	?	?	?	?	?	?_x000D_
1	09	06	1	1	2	1	38	N	2	2_x000D_
1	04	06	1	1	3	1	42	F	2	1_x000D_
1	09	06	1	1	4	1	28	N	2	2_x000D_
?	09	06	1	1	5	1	45	N	2	2_x000D_
1	12	06	1	1	1	1	35	N	2	2_x000D_
?	10	06	1	1	1	1	33	N	2	2_x000D_
1	09	06	1	1	2	1	28	N	2	2_x000D_
1	10	06	1	1	3	1	27	N	2	2_x000D_
1	07	06	1	1	1	1	32	N	2	2_x000D_
3	02	06	1	1	7	1	25	F	2	2_x000D_
1	04	06	1	1	1	1	30	N	2	1_x000D_
1	09	06	1	1	2	1	25	N	1	2_x000D_
1	11	06	1	1	2	1	42	N	2	2_x000D_
?	?	06	?	?	?	?	?	?	?	?_x000D_
1	08	06	1	1	2	1	28	N	2	2_x000D_
1	10	06	1	1	3	1	43	N	2	2_x000D_
1	08	06	1	1	1	1	38	N	2	2_x000D_
1	08	06	1	1	1	1	33	N	2	2_x000D_
1	14	06	1	1	4	1	30	N	2	2_x000D_
1	10	06	1	1	5	1	35	N	2	2_x000D_
1	14	06	1	1	2	1	26	N	2	2_x000D_
1	12	06	1	1	3	1	32	N	2	2_x000D_
1	10	06	1	1	5	1	43	N	2	2_x000D_
1	11	06	1	1	4	1	22	N	2	2_x000D_
1	11	06	1	1	4	1	45	N	2	2_x000D_
?	10	06	1	1	5	1	37	N	2	2_x000D_
1	05	06	1	1	1	1	50	N	2	2_x000D_
1	06	01	1	1	1	1	32	N	2	2_x000D_
1	09	06	1	1	1	1	42	N	2	2_x000D_
1	09	06	1	1	1	1	38	N	2	2_x000D_
?	?	06	?	?	?	?	?	?	?	?_x000D_
1	09	06	1	1	2	1	42	N	2	2_x000D_
1	12	06	1	1	3	1	37	N	2	2_x000D_
1	10	06	1	1	1	1	38	N	2	2_x000D_
?	?	06	?	?	?	?	?	?	?	?_x000D_
?	?	06	?	?	?	?	?	?	?	?_x000D_
?	?	06	?	?	?	?	?	?	?	?_x000D_
?	?	06	?	?	?	?	?	?	?	?_x000D_
?	?	06	?	?	?	?	?	?	?	?_x000D_
?	?	06	?	?	?	?	?	?	?	?_x000D_
1	08	06	1	1	1	1	42	N	2	2_x000D_
?	?	06	?	?	?	?	?	?	?	?_x000D_
?	?	06	?	?	?	?	?	?	?	?_x000D_
?	?	06	?	?	?	?	?	?	?	?_x000D_
?	?	06	?	?	?	?	?	?	?	?_x000D_
?	?	06	?	?	?	?	?	?	?	?_x000D_
1	14	06	1	1	1	1	45	N	1	2_x000D_
?	14	06	1	1	2	1	45	N	2	2_x000D_
?	10	06	1	1	3	1	32	N	2	2_x000D_
?	?	06	?	?	?	?	?	?	?	?_x000D_
?	?	06	?	?	?	?	?	?	?	?_x000D_
?	?	06	?	?	?	?	?	?	?	?_x000D_
1	09	06	1	1	1	1	30	N	2	2_x000D_
?	?	06	?	?	?	?	?	?	?	?_x000D_
?	14	06	1	1	2	1	42	N	2	2_x000D_
1	11	06	1	1	3	1	42	S	2	2_x000D_
?	?	06	?	?	?	?	?	?	?	?_x000D_
?	09	06	1	1	2	1	40	N	2	2_x000D_
?	14	06	1	1	2	1	43	F	1	2_x000D_
1	14	06	1	1	1	1	25	N	2	2_x000D_
?	10	06	1	1	1	1	35	N	2	2_x000D_
?	?	06	?	?	?	?	?	?	?	?_x000D_
?	?	06	?	?	?	?	?	?	?	?_x000D_
1	13	06	1	1	1	1	39	N	2	2_x000D_
1	08	06	1	1	2	1	35	N	2	2_x000D_
1	11	06	1	1	3	1	56	N	2	2_x000D_
?	19	06	?	?	?	?	?	?	?	?_x000D_
?	?	06	?	?	?	?	?	?	?	?_x000D_
1	09	06	1	1	1	1	28	N	2	2_x000D_
?	14	06	1	1	1	1	42	N	1	2_x000D_
?	02	06	1	7	6	1	32	F	2	2_x000D_
1	04	06	1	1	1	1	30	N	2	1_x000D_
?	?	06	?	?	?	?	?	?	?	?_x000D_
?	?	06	?	?	?	?	?	?	?	?_x000D_
1	10	06	1	1	2	1	32	N	2	2_x000D_
3	02	06	1	1	7	1	35	G	2	2_x000D_
?	14	06	1	1	1	1	37	N	1	2_x000D_
1	14	06	1	1	1	1	30	N	2	2_x000D_
?	14	06	1	1	2	1	?	?	1	?_x000D_
1	14	06	1	1	2	1	35	N	1	2_x000D_
1	13	06	1	1	1	1	38	N	2	2_x000D_
?	02	06	1	1	7	1	28	F	2	2_x000D_
?	06	06	1	1	1	1	30	N	2	2_x000D_
1	06	06	1	1	1	1	28	N	2	2_x000D_
1	08	06	1	1	1	1	30	N	2	2_x000D_
1	14	06	1	1	2	1	22	N	2	2_x000D_
?	10	06	1	1	1	1	22	G	2	2_x000D_
?	?	06	?	?	?	?	?	?	?	?_x000D_
1	09	06	1	1	1	1	28	N	2	2_x000D_
1	10	06	1	1	1	1	28	N	2	2_x000D_
1	12	06	1	1	1	1	22	N	2	2_x000D_
1	10	06	1	1	3	1	23	N	2	2_x000D_
1	09	06	1	1	1	1	33	N	2	2_x000D_
1	09	06	1	1	1	1	40	F	2	2_x000D_
1	04	06	1	1	7	1	40	N	2	2_x000D_
1	09	06	1	1	1	1	45	N	2	2_x000D_
?	09	06	1	1	1	1	38	N	2	2_x000D_
?	09	06	1	1	1	1	45	N	2	2_x000D_
1	14	06	1	1	1	1	45	N	1	2_x000D_
1	14	06	1	1	1	1	39	N	1	2_x000D_
1	14	06	1	1	2	1	42	N	2	2_x000D_
1	05	06	1	1	2	1	35	F	2	2_x000D_
1	09	06	1	1	1	1	38	N	2	2_x000D_
?	?	06	1	1	1	1	22	N	2	2_x000D_
1	09	06	1	1	1	1	42	N	2	2_x000D_
?	?	06	1	1	?	1	?	?	?	?_x000D_
?	?	06	?	?	?	?	?	?	?	?_x000D_
?	06	01	1	1	?	?	?	?	?	?_x000D_
?	?	06	1	1	1	1	?	N	2	2_x000D_
1	09	06	1	1	1	1	40	N	2	2_x000D_
1	07	06	1	1	1	1	32	N	2	2_x000D_
?	?	06	1	1	1	1	45	N	1	?_x000D_
?	?	?	1	1	2	1	25	N	2	2_x000D_
3	02	06	1	1	7	1	32	G	2	2_x000D_
1	09	06	1	1	1	1	25	N	2	2_x000D_
3	02	06	1	1	7	1	35	F	2	2_x000D_
1	10	06	1	1	2	1	21	N	2	2_x000D_
1	04	06	1	1	3	1	35	G	2	1_x000D_
?	08	06	1	3	1	1	35	N	1	2_x000D_
?	08	06	?	1	2	1	?	?	1	?_x000D_
?	10	06	1	7	?	1	?	N	1	?_x000D_
1	06	06	1	7	3	1	32	N	1	2_x000D_
?	04	06	1	7	3	1	35	G	2	1_x000D_
?	?	06	?	?	?	?	?	?	?	?_x000D_
?	?	06	1	1	1	1	?	?	?	?_x000D_
?	14	06	1	1	1	1	37	N	2	2_x000D_
3	03	06	1	1	7	1	35	G	2	2_x000D_
1	09	06	1	7	8	1	22	N	2	2_x000D_
?	06	06	1	1	2	1	39	N	2	2_x000D_
?	06	06	1	1	3	1	?	N	2	2_x000D_
1	12	06	1	1	1	1	32	N	2	2_x000D_
1	09	06	1	1	1	1	38	N	2	2_x000D_
1	08	06	1	1	2	1	38	N	2	2_x000D_
1	04	06	1	1	3	1	32	F	2	1_x000D_
1	09	06	1	1	1	1	40	N	2	2_x000D_
3	01	06	1	1	7	1	30	F	2	2_x000D_
1	12	06	1	1	1	1	32	N	2	2_x000D_
1	10	10	1	1	3	1	30	N	2	2_x000D_
?	10	06	1	1	2	1	35	G	2	2_x000D_
?	06	06	1	1	2	1	32	N	2	2_x000D_
1	08	06	1	1	1	1	28	N	2	2_x000D_
3	01	06	1	1	7	1	30	G	2	2_x000D_
?	07	06	1	1	2	1	32	N	1	2_x000D_
1	04	06	1	1	3	1	38	F	2	1_x000D_
1	13	06	1	1	2	1	30	N	2	2_x000D_
1	13	06	1	1	2	1	35	G	2	2_x000D_
1	14	06	1	1	2	1	35	N	2	2_x000D_
1	10	06	1	1	3	1	30	N	2	2_x000D_
1	13	06	1	1	2	1	40	N	2	2_x000D_
1	04	06	1	1	3	1	32	F	2	1_x000D_
1	07	06	1	1	1	1	35	N	2	2_x000D_
1	09	06	1	1	1	1	38	N	2	2_x000D_
1	07	06	1	1	1	1	35	N	2	2_x000D_
1	09	06	1	1	1	1	42	N	1	2_x000D_
1	09	06	1	1	2	1	40	N	2	2_x000D_
1	05	06	1	1	3	1	38	G	2	2_x000D_
?	09	06	1	1	1	1	39	N	2	2_x000D_
1	13	06	1	1	2	1	27	N	2	2_x000D_
1	13	06	1	1	3	1	32	N	2	2_x000D_
1	14	06	1	1	2	1	37	N	2	2_x000D_
?	19	06	1	1	2	1	32	F	2	2_x000D_
1	05	06	1	1	1	1	32	N	2	2_x000D_
2	06	01	1	7	?	1	28	G	2	2_x000D_
?	19	06	1	6	?	1	?	N	1	2_x000D_
1	14	06	1	6	1	1	22	N	1	2_x000D_
1	09	06	1	6	1	1	21	N	1	2_x000D_
1	14	06	1	1	1	1	50	N	1	2_x000D_
?	10	06	1	6	1	1	?	N	1	2_x000D_
?	19	11	1	1	8	1	?	N	2	2_x000D_
?	07	06	1	1	2	1	32	N	2	2_x000D_
?	05	06	1	1	2	1	35	G	2	2_x000D_
?	14	06	1	1	1	1	42	N	1	2_x000D_
?	04	06	1	1	1	1	35	F	2	1_x000D_
1	10	06	1	1	1	1	35	N	2	2_x000D_
?	09	06	1	1	1	1	40	N	2	2_x000D_
?	09	06	1	1	1	1	35	N	1	2_x000D_
?	06	06	1	1	7	1	30	N	1	2_x000D_
1	08	06	1	1	4	1	35	N	2	2_x000D_
?	06	06	1	1	5	1	32	S	2	2_x000D_
3	13	06	1	7	1	1	42	N	1	2_x000D_
3	13	06	1	7	1	1	42	N	1	2_x000D_
1	08	06	1	1	1	1	30	N	1	2_x000D_
3	01	06	1	1	7	1	38	S	2	2_x000D_
?	09	06	1	1	1	1	38	N	2	2_x000D_
1	19	06	1	1	1	1	42	N	2	2_x000D_
1	12	06	1	1	1	1	35	N	2	2_x000D_
?	12	06	1	1	1	1	35	N	2	2_x000D_
?	14	06	1	1	7	1	48	N	1	2_x000D_
1	07	11	1	7	1	1	30	N	2	2_x000D_
?	10	07	1	1	3	1	32	S	2	2_x000D_
?	06	06	1	7	2	1	30	N	1	2_x000D_
?	04	01	1	7	7	1	28	S	2	1_x000D_
?	10	06	1	1	2	1	28	N	2	2_x000D_
2	04	07	2	7	3	1	19	F	1	2_x000D_
?	10	06	2	7	8	1	32	N	1	2_x000D_
?	09	04	1	1	1	1	40	F	2	2_x000D_
?	09	06	1	1	2	1	45	N	1	2_x000D_
?	19	04	1	1	1	1	35	N	2	2_x000D_
?	14	04	1	1	1	1	40	N	2	2_x000D_
?	09	06	1	1	1	1	35	N	2	2_x000D_
?	10	07	1	1	1	1	30	N	1	2_x000D_
?	10	10	1	1	3	1	33	N	2	2_x000D_
?	09	10	1	1	2	1	40	N	2	2_x000D_
1	08	04	1	1	1	1	25	N	2	2_x000D_
?	02	04	1	1	7	1	29	F	2	2_x000D_
?	13	06	1	1	5	1	45	N	2	2_x000D_
1	04	04	1	1	4	1	35	N	1	2_x000D_
1	04	04	1	1	7	1	30	N	2	1_x000D_
?	09	06	1	1	1	1	29	N	2	2_x000D_
?	19	11	1	1	8	1	40	N	1	2_x000D_
1	09	05	1	1	1	1	35	N	2	2_x000D_
?	08	06	1	7	8	1	40	N	1	2_x000D_
?	02	06	1	7	3	1	40	F	2	2_x000D_
1	09	06	1	7	2	1	35	N	1	2_x000D_
?	01	06	1	1	7	1	15	G	1	2_x000D_
1	09	06	1	1	2	1	35	N	1	2_x000D_
1	08	06	1	1	2	1	35	N	1	2_x000D_
?	02	07	1	1	3	1	45	N	2	2_x000D_
1	12	06	1	1	2	1	30	N	1	2_x000D_
?	02	07	1	1	3	1	32	N	2	2_x000D_
1	05	06	1	7	8	1	45	N	2	1_x000D_
1	10	11	1	1	2	1	45	N	2	2_x000D_
?	10	06	1	1	1	1	32	N	2	2_x000D_
1	10	01	1	1	8	1	35	N	2	2_x000D_
1	04	02	1	1	8	1	28	G	2	2_x000D_
?	09	06	1	1	1	1	34	N	2	2_x000D_
1	09	06	1	1	1	1	40	N	1	2_x000D_
?	09	06	1	7	5	1	35	N	1	2_x000D_
?	19	11	1	1	7	1	40	F	2	2_x000D_
1	09	05	1	1	2	1	35	N	1	2_x000D_
?	02	06	1	1	3	1	30	N	2	2_x000D_
?	14	06	1	1	1	1	45	N	2	2_x000D_
?	09	06	1	1	1	1	30	N	2	2_x000D_
?	09	05	1	1	2	1	35	N	1	2_x000D_
?	04	06	1	1	7	1	32	G	2	1_x000D_
?	09	06	1	1	1	1	30	N	2	2_x000D_
?	09	06	2	7	2	1	45	N	1	2_x000D_
1	12	06	1	1	1	1	28	?	2	2_x000D_
1	08	06	1	1	1	1	35	N	2	2_x000D_
?	09	06	1	1	3	1	35	N	2	2_x000D_
?	09	05	1	1	2	1	30	N	2	2_x000D_
1	09	06	1	1	2	1	?	N	2	2_x000D_
?	09	06	2	1	1	1	42	N	2	2_x000D_
?	09	06	2	1	8	1	35	N	2	2_x000D_
?	14	06	2	1	8	1	40	N	1	2_x000D_
1	19	06	1	1	7	1	32	N	2	2_x000D_
?	10	06	1	1	2	1	28	N	2	2_x000D_
?	04	06	1	1	2	1	21	F	2	2_x000D_
1	11	06	1	1	7	1	?	N	1	2_x000D_
1	09	06	1	1	8	1	28	N	1	2_x000D_
1	06	06	1	1	3	1	31	N	1	2_x000D_
1	09	06	1	1	2	1	20	S	1	2_x000D_
1	04	06	1	1	7	1	26	G	1	1_x000D_
1	10	05	1	1	2	1	30	N	1	2_x000D_
1	04	06	1	1	2	1	26	N	2	2_x000D_
1	14	01	1	7	5	1	26	N	1	2_x000D_
?	04	06	1	1	2	1	35	N	1	2_x000D_
1	07	01	1	1	2	1	30	S	1	2_x000D_
1	14	01	1	1	2	1	35	N	1	2_x000D_
1	07	06	1	1	7	1	30	N	2	2_x000D_
1	13	05	1	1	2	1	28	N	2	2_x000D_
1	08	06	1	1	1	1	30	N	2	2_x000D_
1	12	06	1	1	3	1	35	N	2	2_x000D_
1	12	06	1	1	2	1	24	N	2	2_x000D_
1	10	06	1	1	7	1	32	G	2	2_x000D_
1	09	05	1	1	2	1	28	N	2	2_x000D_
1	04	06	1	1	8	1	25	N	2	1_x000D_
1	07	04	1	1	4	1	45	N	2	2_x000D_
1	14	06	1	7	2	1	32	N	1	2_x000D_
1	09	06	1	7	1	1	30	N	1	2_x000D_
?	04	06	1	1	1	1	28	N	2	1_x000D_
?	09	06	1	1	1	1	25	N	2	2_x000D_
?	02	06	1	1	2	1	28	S	1	2_x000D_
1	09	06	1	1	2	1	28	N	1	2_x000D_
1	09	06	1	1	2	1	25	N	2	2_x000D_
3	06	06	1	1	2	1	28	N	2	2_x000D_
?	09	06	1	1	1	1	25	N	2	2_x000D_
?	14	01	1	1	1	1	30	N	2	2_x000D_
2	14	06	1	1	1	1	30	N	1	2_x000D_
1	09	06	1	1	1	1	32	N	2	2_x000D_
?	01	06	1	1	3	1	18	S	2	2_x000D_
?	08	05	1	1	2	1	25	N	2	2_x000D_
1	07	06	1	1	1	1	25	N	1	2_x000D_
?	09	05	1	6	1	1	47	N	1	2_x000D_
1	10	01	1	7	1	1	33	N	1	2_x000D_
1	13	06	1	7	8	1	40	N	2	2_x000D_
1	08	06	1	1	3	1	32	N	2	2_x000D_
1	09	05	1	1	2	1	25	N	2	2_x000D_
1	08	07	1	7	8	1	32	N	1	2_x000D_
?	09	06	1	1	1	1	28	N	2	2_x000D_
?	09	06	1	1	8	1	32	N	2	2_x000D_
1	04	06	1	1	2	1	45	N	2	2_x000D_
?	09	05	1	1	3	1	30	G	2	2_x000D_
?	02	09	1	1	1	1	28	S	2	2_x000D_
1	09	06	1	7	2	1	30	N	2	2_x000D_
2	09	06	1	7	2	1	25	N	2	2_x000D_
1	09	06	1	1	2	1	30	N	2	2_x000D_
?	15	06	1	1	7	1	35	F	2	2_x000D_
1	14	10	1	1	7	1	35	G	2	2_x000D_
1	14	06	1	1	2	1	32	N	2	2_x000D_
?	05	06	1	1	3	1	28	F	2	2_x000D_
?	12	05	1	1	2	1	30	N	2	2_x000D_
1	08	04	1	1	7	1	27	N	2	2_x000D_
1	02	01	1	1	2	1	47	F	2	2_x000D_
?	09	06	1	1	1	1	35	N	2	2_x000D_
?	19	06	1	1	8	1	25	F	2	2_x000D_
?	09	06	1	1	1	1	30	N	2	2_x000D_
1	09	06	1	1	1	1	30	N	2	2_x000D_
1	12	06	1	1	1	1	22	N	2	2_x000D_
1	09	06	1	1	1	1	40	N	2	2_x000D_
1	08	06	1	1	1	1	30	N	2	2_x000D_
?	10	06	1	1	3	1	25	N	2	2_x000D_
?	09	05	1	1	2	1	30	N	2	2_x000D_
?	02	06	1	1	3	1	28	N	2	2_x000D_
1	10	06	1	1	2	1	25	N	2	2_x000D_
?	10	10	1	1	3	1	25	S	2	2_x000D_
?	02	10	1	1	7	1	28	G	2	2_x000D_
?	02	10	1	1	7	1	20	G	2	2_x000D_
?	09	05	1	1	2	1	30	N	2	2_x000D_
1	10	06	1	1	3	1	28	N	2	1_x000D_
1	07	05	1	7	1	1	35	N	2	1_x000D_
?	01	06	1	1	7	1	21	G	2	2_x000D_
?	09	05	1	1	2	1	30	N	2	2_x000D_
?	09	06	1	1	1	1	35	N	2	2_x000D_
?	09	06	1	6	1	1	30	N	1	2_x000D_
1	12	11	1	3	1	1	24	N	2	2_x000D_
?	09	01	1	1	2	1	27	N	1	1_x000D_
1	09	06	1	6	1	1	28	N	1	2_x000D_
?	13	06	1	1	1	1	30	N	2	2_x000D_
1	10	06	1	1	1	1	25	N	1	2_x000D_
?	09	06	1	1	1	1	21	N	1	2_x000D_
1	09	06	1	1	3	1	30	N	1	2_x000D_
1	09	06	1	1	2	1	40	N	1	2_x000D_
?	06	06	1	1	2	1	25	N	2	2_x000D_
1	09	06	1	1	1	1	30	N	2	2_x000D_
?	09	02	1	1	1	1	27	N	2	2_x000D_
?	09	02	1	7	1	1	27	N	2	2_x000D_
1	10	06	1	1	1	1	55	N	2	2_x000D_
?	19	06	1	6	1	1	40	N	1	2_x000D_
1	09	06	2	6	1	1	25	N	2	2_x000D_
1	04	11	1	7	2	1	32	N	1	2_x000D_
?	09	06	1	1	1	1	40	N	2	2_x000D_
?	09	06	1	1	1	1	45	N	2	2_x000D_
?	10	06	1	1	1	1	40	N	2	2_x000D_
?	09	06	1	1	1	1	25	N	2	2_x000D_
?	09	06	1	1	1	1	30	N	2	2_x000D_
1	08	06	1	1	1	1	32	N	2	2_x000D_
?	09	06	1	1	1	1	45	N	2	2_x000D_
1	14	06	1	1	1	1	35	N	2	2_x000D_
1	09	06	1	1	1	1	33	N	2	2_x000D_
1	16	06	1	1	1	1	32	N	2	2_x000D_
1	09	06	1	1	1	1	40	N	2	2_x000D_
?	09	06	1	1	1	1	30	N	2	2_x000D_
?	09	06	1	1	1	1	45	N	2	2_x000D_
?	09	06	1	1	1	1	48	N	2	2_x000D_
?	14	06	1	1	1	1	40	N	2	2_x000D_
1	07	06	1	1	1	1	28	N	2	2_x000D_
1	09	06	1	1	1	1	35	N	2	2_x000D_
1	09	06	1	1	1	1	48	N	2	2_x000D_
1	14	06	1	1	1	1	40	N	2	2_x000D_
1	09	06	1	1	1	1	40	N	2	2_x000D_
1	10	06	1	1	1	1	40	N	2	2_x000D_
1	14	06	1	1	2	1	40	N	1	2_x000D_
1	14	10	1	1	3	1	35	N	2	2_x000D_
?	12	?	?	?	?	1	?	F	2	2_x000D_
1	09	01	1	1	1	1	?	N	2	2_x000D_
?	01	06	1	1	6	1	14	F	2	2_x000D_
1	01	06	1	6	1	1	32	N	2	2_x000D_
2	19	06	1	1	2	1	32	N	2	2_x000D_
1	05	06	1	7	2	1	?	N	2	2_x000D_
1	08	06	1	1	1	1	38	N	2	2_x000D_
?	?	06	1	1	1	1	?	N	2	2_x000D_
?	09	05	1	1	5	1	35	N	1	2_x000D_
?	02	06	1	1	7	1	40	F	2	2_x000D_
1	09	05	1	1	2	1	35	N	1	2_x000D_
?	02	06	1	1	3	1	30	N	2	2_x000D_
?	19	06	1	7	1	1	?	N	2	2_x000D_
?	09	06	1	1	1	1	50	N	2	2_x000D_
1	09	06	1	1	2	1	42	N	2	2_x000D_
1	06	06	1	1	2	1	28	G	2	2_x000D_
?	19	06	1	7	1	1	?	N	2	2_x000D_
?	09	06	1	7	8	1	?	N	2	2_x000D_
1	09	06	1	1	1	1	38	N	2	2_x000D_
?	09	06	1	1	1	1	25	N	2	2_x000D_
?	05	06	1	1	2	1	43	N	2	2_x000D_
?	04	06	1	1	3	1	35	N	2	2_x000D_
1	09	06	1	1	1	1	45	N	1	2_x000D_
?	19	06	1	1	1	1	?	N	2	2_x000D_
1	08	06	1	1	1	1	42	N	2	2_x000D_
?	19	11	1	1	1	1	40	N	2	2_x000D_
?	19	11	1	1	1	1	45	N	2	2_x000D_
1	13	06	1	1	7	1	35	S	1	2_x000D_
1	14	06	1	1	1	1	35	N	2	2_x000D_
3	02	01	1	1	7	1	32	G	2	2_x000D_

## Sheet: general
Accident_Severity	Day_of_Week	Month	Year	Time	Junction_Type	Traffic_Control	Collision_Type	Light
F	7	2	12	600	1	1	9	2
F	2	1	12	245	3	4	9	1
F	4	2	12	500	1	1	2	2
F	6	1	12	1330	7	1	2	1
F	5	1	12	1815	1	6	9	3
F	5	2	12	920	2	1	2	3
M	2	2	12	915	2	4	8	2
F	2	1	12	1100	3	4	9	1
F	4	2	12	1310	1	4	9	1
F	4	1	12	1100	1	1	9	1
F	6	2	12	1330	1	1	9	1
F	1	2	12	1550	1	4	2	1
F	6	2	12	2130	1	1	9	2
F	4	1	12	730	1	1	9	1
F	5	1	12	1950	1	1	9	1
G	7	1	12	1020	1	1	11	1
F	5	1	12	1230	2	4	9	1
G	3	2	12	1940	3	5	11	2
F	3	1	12	100	1	1	2	3
F	1	1	12	1915	1	4	9	2
F	6	2	12	1400	1	1	9	1
F	1	2	12	845	1	1	5	1
F	5	2	12	1030	3	4	2	1
M	1	1	12	830	1	1	2	1
F	2	2	12	1000	1	1	9	1
M	7	2	12	1700	1	4	2	1
F	7	1	12	1315	2	4	9	1
S	2	1	12	1530	2	4	6	1
F	1	1	12	2230	1	4	2	3
F	4	1	12	400	3	1	2	2
F	6	1	12	1315	1	1	5	1
M	1	1	12	2100	1	1	2	3
F	5	1	12	1400	3	4	1	1
G	6	1	12	1510	3	1	2	1
F	2	1	12	930	1	1	9	1
F	4	2	12	500	1	1	9	2
F	7	2	12	930	1	1	9	2
G	5	2	12	1615	1	1	11	1
F	5	2	12	2340	1	1	9	3
F	7	2	12	515	1	1	8	2
F	7	2	12	1130	1	1	9	1
F	6	2	12	1845	1	4	9	2
F	6	2	12	1130	2	4	9	1
F	5	4	12	130	1	1	2	4
F	2	4	12	635	1	1	9	2
F	2	3	12	1815	2	1	9	2
F	1	3	12	530	3	1	9	2
F	3	3	12	1930	2	6	9	2
S	4	3	12	1445	1	1	9	1
F	1	3	12	200	3	1	11	3
F	3	3	12	1605	7	1	9	1
G	5	4	12	1435	1	1	8	1
F	7	3	12	1715	1	4	9	1
F	7	4	12	200	3	1	9	4
F	2	2	12	5	1	1	9	3
F	3	4	12	430	1	1	9	3
G	6	3	12	1030	3	4	9	1
F	2	5	12	1500	2	4	9	1
G	2	4	12	745	1	1	9	3
F	5	5	12	2230	1	1	9	3
M	7	4	12	1030	3	4	2	1
G	5	5	12	1545	3	1	4	1
F	6	5	12	855	1	1	9	1
F	2	3	12	1725	1	4	9	1
G	6	3	12	1630	2	4	9	1
G	4	3	12	1430	3	4	9	1
F	5	4	12	230	1	4	9	3
S	2	5	12	1630	3	4	11	1
F	4	2	12	15	1	1	9	3
F	5	4	12	600	1	1	9	1
F	3	4	12	1300	1	1	9	1
F	4	5	12	1000	1	1	11	1
M	1	3	12	215	1	1	10	3
G	2	3	12	2130	1	1	2	2
F	3	5	12	620	1	1	9	2
F	2	5	12	1100	1	1	9	3
F	4	3	12	700	1	1	8	1
F	6	4	12	630	1	1	9	1
G	7	4	12	800	3	1	9	1
F	1	4	12	?	1	1	9	1
F	7	1	12	845	3	4	2	1
F	1	1	12	2000	1	1	11	1
G	5	2	12	1810	3	4	11	2
F	5	2	12	2320	1	1	9	3
M	2	2	12	1720	3	4	2	1
F	5	3	12	300	1	1	2	3
S	7	4	12	1730	1	1	11	1
M	4	1	12	1620	1	4	1	1
F	3	1	12	600	2	4	9	2
M	5	2	12	1615	2	4	2	1
F	7	2	12	1630	7	4	9	1
F	7	4	12	915	1	1	9	1
M	4	4	12	1400	3	4	4	1
M	1	5	12	2220	1	1	2	3
M	5	6	12	2200	1	1	4	3
M	5	6	12	715	1	1	4	1
G	7	6	12	1930	1	1	9	3
F	7	2	12	930	2	4	9	1
F	1	3	12	500	2	4	9	2
F	1	4	12	940	1	1	9	1
F	5	4	12	135	3	4	9	3
F	7	4	12	630	1	1	2	2
F	2	5	12	130	1	1	9	1
F	3	5	12	1940	1	1	9	3
F	6	3	12	1130	1	4	9	1
F	1	3	12	930	1	4	9	1
F	6	3	12	2200	1	4	9	3
F	1	3	12	600	1	4	9	1
S	2	3	12	630	2	4	11	1
F	2	3	12	600	3	4	9	1
F	5	3	12	1115	3	4	9	3
F	6	4	12	2200	1	4	9	3
F	2	4	12	1050	1	4	9	1
F	2	4	12	500	1	1	9	3
F	4	4	12	130	1	1	9	3
F	6	4	12	1530	1	4	9	1
M	6	5	12	2030	1	1	2	3
G	7	5	12	610	1	1	9	1
F	5	5	12	245	1	1	9	3
F	6	2	12	130	1	4	9	3
G	4	2	12	1000	3	4	9	3
F	2	2	12	230	1	1	9	3
S	3	2	12	210	1	3	1	1
F	5	2	12	900	3	1	9	1
F	6	2	12	500	1	4	1	2
F	2	2	12	2240	2	4	9	3
F	4	2	12	1500	1	1	9	1
F	1	2	12	215	1	1	9	3
F	3	4	12	100	1	1	9	3
G	5	4	12	1930	3	1	9	3
M	6	4	12	1130	1	1	2	1
F	3	4	12	600	3	1	9	2
F	1	4	12	305	1	1	9	3
G	7	4	12	715	2	4	9	1
F	2	5	12	2230	1	4	1	1
F	3	5	12	830	3	4	9	1
F	2	5	12	2115	2	4	9	3
F	2	5	12	445	1	1	9	3
G	5	5	12	1900	3	1	1	3
F	7	6	12	215	3	1	4	3
F	2	6	12	700	1	1	9	1
F	2	7	12	1300	1	1	9	1
F	2	7	12	30	1	1	9	4
F	7	8	12	1545	3	1	2	1
F	6	8	12	800	1	1	11	1
G	5	6	12	1700	1	1	9	3
F	7	8	12	1445	1	1	9	1
F	4	7	12	100	4	1	8	3
F	2	8	12	100	1	1	9	3
F	1	7	12	1400	1	1	9	1
S	6	7	12	1030	1	4	9	1
M	3	7	12	1830	3	4	2	2
F	6	7	12	1215	1	1	9	1
F	2	8	12	1350	1	1	2	1
G	2	8	12	1830	3	4	9	1
F	2	8	12	945	3	4	4	1
F	2	6	12	2100	1	1	2	3
F	4	6	12	2230	1	1	11	3
F	7	6	12	500	3	4	1	2
F	2	6	12	700	3	1	9	1
F	3	6	12	715	2	4	9	1
F	5	6	12	30	7	1	9	3
F	2	7	12	830	3	3	9	1
F	6	7	12	500	2	4	9	2
F	2	7	12	820	1	1	9	1
S	7	7	12	800	1	1	9	1
F	4	7	12	700	1	1	9	2
F	2	7	12	1615	1	4	9	1
F	4	7	12	1845	5	4	9	2
F	5	5	12	1330	1	1	2	1
F	7	6	12	600	1	1	2	2
G	5	6	12	2330	3	1	2	3
G	2	7	12	830	3	1	9	1
F	5	8	12	2230	1	1	9	3
F	6	8	12	2300	1	1	9	3
G	7	8	12	1230	1	8	2	1
F	1	9	12	1810	1	1	9	2
F	3	2	12	630	2	1	9	2
F	2	7	12	500	1	1	2	2
F	7	7	12	1230	1	1	9	1
F	5	8	12	1830	1	8	1	1
F	7	7	12	1410	3	4	9	1
F	2	6	12	1530	1	4	9	1
F	7	6	12	1500	1	4	2	2
F	4	7	12	2030	2	6	3	3
M	7	7	12	1700	7	8	8	1
G	2	8	12	1135	3	4	3	3
G	5	7	12	1100	2	1	2	1
F	5	6	12	540	1	4	2	1
G	5	6	12	530	1	1	2	2
M	4	6	12	2110	2	4	1	3
F	4	6	12	2145	5	4	8	3
F	5	6	12	1200	1	1	9	1
F	7	7	12	1030	1	1	9	1
F	4	7	12	830	1	1	9	1
F	6	7	12	2050	1	1	11	4
G	7	7	12	1630	1	1	2	1
F	7	7	12	1815	1	4	9	2
F	6	6	12	2230	1	1	2	3
F	5	6	12	815	1	1	1	1
F	2	8	12	1645	1	1	2	1
F	1	4	12	2225	1	1	9	3
G	3	4	12	530	1	1	9	2
F	6	4	12	2030	1	1	9	3
F	3	4	12	2225	1	1	9	3
F	3	4	12	2300	1	1	9	3
F	1	9	12	2030	7	8	9	4
F	1	4	12	940	3	4	1	1
F	6	5	12	15	2	1	1	3
F	2	10	12	1530	1	1	9	1
F	5	10	12	800	1	1	9	1
F	4	10	12	2130	4	5	9	4
F	1	8	12	2130	7	8	9	3
S	2	8	12	730	1	8	4	1
F	7	1	12	2205	1	1	9	3
F	2	1	12	615	1	1	9	2
S	4	1	12	1600	2	4	2	1
F	3	1	12	2000	1	4	9	3
F	5	8	12	1030	1	4	9	1
F	7	8	12	530	1	4	9	2
F	7	8	12	430	1	1	9	1
F	2	8	12	1230	1	1	9	1
F	3	10	12	430	2	4	9	1
S	2	9	12	2245	7	4	8	3
G	7	11	12	715	7	8	8	1
F	6	9	12	1830	1	1	2	3
F	5	10	12	1240	2	8	8	1
F	2	10	12	530	2	4	9	2
F	7	10	12	330	2	4	9	3
F	2	10	12	1935	1	4	9	2
F	1	2	12	730	3	4	9	1
S	1	3	12	2145	1	1	8	3
F	2	5	12	1305	1	1	9	1
F	5	6	12	10	3	4	4	3
F	7	5	12	1230	1	1	4	1
F	1	7	12	1500	1	4	9	1
F	6	8	12	2330	1	1	9	3
F	5	9	12	730	1	1	9	1
F	6	9	12	1705	7	1	9	1
F	1	9	12	1700	7	8	2	1
G	1	10	12	1400	7	8	1	1
S	1	9	12	1115	1	1	2	1
S	5	9	12	2300	1	1	2	4
S	2	5	12	1200	7	8	9	1
G	3	7	12	1830	7	8	7	1
F	3	8	12	430	3	1	9	2
G	5	10	12	2230	1	4	4	1
F	7	10	12	1830	1	4	9	3
G	1	9	12	930	1	4	11	1
F	4	9	12	700	1	1	4	1
F	7	9	12	2030	1	1	2	3
G	5	10	12	700	1	4	9	2
F	5	10	12	1325	1	1	9	1
F	3	10	12	1230	4	4	2	1
F	3	10	12	1710	1	1	9	1
M	7	10	12	1000	1	2	6	1
F	3	8	12	2130	2	4	11	3
F	2	7	12	645	7	1	9	2
F	2	6	12	600	2	4	4	2
F	6	10	12	1100	7	4	9	1
F	3	8	12	430	1	4	9	3
F	3	8	12	610	1	1	9	2
F	4	8	12	2000	1	1	9	3
F	4	8	12	2130	1	1	9	3
F	2	8	12	2330	1	1	1	3
M	7	3	12	1130	3	5	3	1
S	4	5	12	630	2	1	2	2
G	6	4	12	1200	3	6	4	1
F	6	6	12	2150	7	5	9	3
G	6	9	12	700	2	4	9	1
F	7	8	12	1500	2	4	9	1
S	7	7	12	2020	2	4	1	3
M	2	7	12	1330	1	4	2	1
F	5	6	12	1330	7	2	9	1
M	5	5	12	2235	1	8	2	3
G	6	11	12	2100	7	4	2	3
F	4	11	12	630	1	4	9	2
F	3	11	12	330	2	1	4	3
F	4	11	12	930	7	8	9	1
F	5	10	12	1000	3	1	9	1
F	6	10	12	2000	1	4	9	3
G	3	9	12	1130	7	8	1	1
F	1	8	12	745	1	1	1	3
F	1	10	12	2030	1	1	9	3
F	2	11	12	145	1	1	9	4
F	3	11	12	1600	1	1	9	1
F	5	11	12	1945	1	4	9	2
G	6	11	12	1645	1	4	2	1
F	4	1	12	1640	1	1	9	1
F	2	10	12	1105	7	1	11	1
G	2	10	12	2000	3	1	9	3
F	3	11	12	2045	1	4	9	3
S	6	11	12	1450	5	1	8	1
F	7	11	12	1955	7	1	11	3
F	6	5	12	2045	1	1	9	3
F	7	11	12	700	1	4	9	1
G	6	12	12	1500	2	8	2	1
F	5	12	12	630	2	1	2	1
F	5	6	12	815	1	8	1	1
G	3	5	12	1520	7	8	8	1
F	4	12	12	1505	1	8	2	1
F	6	11	12	2045	3	1	4	4
F	6	12	12	1100	1	1	2	1
F	6	11	12	2000	1	1	9	3
F	6	11	12	2200	1	4	9	3
F	3	12	12	2030	1	1	9	3
F	7	12	12	1915	3	4	9	3
F	5	12	12	855	3	4	9	1
M	1	12	12	1715	2	6	2	2
G	7	12	12	850	1	8	2	1
G	4	12	12	1100	3	8	8	1
M	5	12	12	2000	7	1	2	3
G	3	12	12	830	3	1	2	1
F	4	12	12	1920	1	4	11	2
F	1	7	12	1530	1	4	9	1
S	3	7	12	1100	1	2	9	1
F	1	8	12	1430	3	2	7	1
F	7	8	12	1130	1	2	9	1
F	2	8	12	515	1	1	9	2
G	1	8	12	1000	1	2	9	1
F	7	9	12	1115	1	3	9	1
M	2	9	12	1157	1	2	8	1
F	1	12	12	2000	4	4	2	3
F	4	12	12	900	3	1	4	1
F	4	10	12	1715	1	4	9	1
F	7	11	12	2315	1	2	9	3
F	3	10	12	1730	1	2	11	1
F	2	12	12	1030	1	1	9	1
F	7	12	12	1015	1	4	9	1
F	3	12	12	730	1	4	9	1
F	2	10	12	800	1	8	9	2
F	4	10	12	330	1	3	9	4
F	6	10	12	1945	3	4	9	2
F	7	10	12	930	1	8	9	1
F	5	10	12	635	1	2	9	1
F	5	10	12	15	1	8	9	3
F	6	10	12	1115	1	8	9	1
G	2	10	12	1740	1	1	9	1
F	2	11	12	1100	1	8	9	1
F	5	11	12	1730	1	8	9	1
F	3	11	12	530	7	8	9	2
F	6	11	12	2230	7	4	9	3
F	2	11	12	215	1	1	9	3
F	4	11	12	1100	2	4	9	1
F	6	12	12	1000	3	4	9	1
F	4	12	12	100	1	1	9	3
F	2	12	12	1200	1	1	9	1
F	5	12	12	830	1	8	9	1
F	7	12	12	700	3	1	9	1
F	3	5	12	1520	1	1	8	1
F	1	2	12	1550	1	4	3	1
F	6	2	12	2130	1	1	9	1
F	3	8	12	1925	1	1	1	2
F	2	5	12	1500	2	4	9	1
F	3	2	12	1830	2	1	9	1
F	4	9	12	700	1	1	4	1
F	7	9	12	2030	1	1	2	3
F	3	1	12	540	1	1	9	2
F	3	1	12	2130	3	4	9	3
G	3	1	12	950	1	1	1	1
F	5	1	12	2120	3	1	9	3
F	2	2	12	600	1	1	9	2
F	6	3	12	730	3	1	9	1
F	2	11	12	1130	1	1	9	1
F	3	2	12	530	1	1	2	2
F	2	7	12	2230	1	4	9	3
F	5	8	12	2230	1	4	9	3
F	5	9	12	700	4	8	9	1
F	5	9	12	830	1	1	9	1
F	4	9	12	730	2	4	9	1
F	4	4	12	345	1	4	5	3
F	4	6	12	2225	1	1	2	3
