# Supplementary material for: An econometric analysis in identifying behavioral and demographic factors associated with road crash severity in Bangladesh: Evidence from the Dhaka metropolitan city
Source: PLoS One. 2026 Jan 21;21(1):e0340607. doi: 10.1371/journal.pone.0340607 (PMC12823002; doi:10.1371/journal.pone.0340607)
Supplement: S3 Data — (XLSX) [file pone.0340607.s003.xlsx]

## Sheet: driver
Fitness_Certification	Vehicle_Type	Vehicle_Maneuver	Vehicle_Loading	Vehicle_Defects	Vehicle_Damage	Driver_Sex	Driver_Age	Driver_Injury	Alcohol	Seat_Belt
1	06	06	1	1	2	1	30	N	2	2_x000D_
?	04	06	1	1	3	1	28	N	2	2_x000D_
1	09	06	1	1	1	1	34	N	2	2_x000D_
?	09	06	1	1	1	1	35	N	2	2_x000D_
?	09	06	1	1	1	1	35	N	2	2_x000D_
1	14	06	1	1	1	1	45	N	1	2_x000D_
?	14	06	1	1	3	1	30	N	2	2_x000D_
?	12	06	2	1	1	1	22	N	1	2_x000D_
1	12	06	1	1	2	1	25	N	2	2_x000D_
1	04	06	1	1	2	1	30	G	2	1_x000D_
1	08	06	1	7	2	1	32	G	1	2_x000D_
1	09	05	1	7	2	1	30	N	1	2_x000D_
?	10	06	1	1	2	1	30	N	1	2_x000D_
?	08	06	1	1	1	1	35	N	2	2_x000D_
1	04	01	1	1	7	1	23	G	2	2_x000D_
1	19	06	1	1	2	1	20	N	2	2_x000D_
1	08	01	1	7	7	1	30	N	1	2_x000D_
1	04	02	1	1	8	1	41	G	1	2_x000D_
1	04	01	1	1	7	1	32	F	2	2_x000D_
1	13	01	1	1	1	1	30	N	2	2_x000D_
?	09	06	1	1	1	1	30	N	1	2_x000D_
1	14	06	1	1	2	1	35	N	2	2_x000D_
?	14	06	1	1	2	1	30	N	2	2_x000D_
1	04	06	1	1	7	1	24	F	2	1_x000D_
1	14	05	1	1	1	1	35	N	2	2_x000D_
?	09	06	1	1	1	1	40	N	2	2_x000D_
3	09	06	1	1	1	1	25	N	2	2_x000D_
1	04	06	1	1	7	1	25	F	2	2_x000D_
1	15	06	1	7	?	1	25	N	2	1_x000D_
1	10	05	1	7	8	1	30	N	2	1_x000D_
1	06	05	1	1	7	1	35	G	1	2_x000D_
1	16	05	1	1	2	1	32	N	2	2_x000D_
?	08	02	1	1	1	1	30	N	2	2_x000D_
1	08	06	1	1	1	1	35	N	2	2_x000D_
1	09	06	1	1	1	1	30	N	2	2_x000D_
1	09	06	1	1	7	1	38	N	2	2_x000D_
1	09	06	1	1	1	1	30	N	2	2_x000D_
?	09	06	1	1	1	1	30	N	2	2_x000D_
1	14	06	1	1	1	1	40	N	2	2_x000D_
?	09	06	1	1	1	1	35	N	2	2_x000D_
?	06	06	1	1	2	1	?	N	2	2_x000D_
1	13	06	1	1	1	1	30	N	2	2_x000D_
?	09	06	1	1	2	1	35	N	1	2_x000D_
1	09	06	1	1	2	1	30	N	1	2_x000D_
1	12	06	1	1	7	1	22	F	2	2_x000D_
?	10	03	1	1	2	1	25	S	2	1_x000D_
3	04	03	1	1	3	1	30	N	2	1_x000D_
?	14	06	1	1	1	1	30	N	1	2_x000D_
1	14	06	1	1	1	1	30	N	1	2_x000D_
?	04	01	1	1	7	1	38	F	2	2_x000D_
?	14	06	1	1	1	1	30	N	2	2_x000D_
?	09	06	1	1	1	1	30	N	2	2_x000D_
1	09	06	1	1	1	1	35	N	2	2_x000D_
1	08	06	1	1	1	1	32	N	2	2_x000D_
?	08	06	1	1	1	1	30	N	2	2_x000D_
?	09	06	1	1	1	1	30	N	2	2_x000D_
1	05	06	1	1	2	1	32	N	2	2_x000D_
?	09	06	1	1	1	1	30	N	2	2_x000D_
?	09	06	1	1	1	1	30	N	2	2_x000D_
1	04	06	1	1	1	1	28	N	2	2_x000D_
1	10	06	1	1	1	1	30	N	2	2_x000D_
1	09	03	1	1	2	1	35	N	2	2_x000D_
?	04	03	1	6	1	1	35	F	2	2_x000D_
?	13	06	1	1	1	1	28	N	2	2_x000D_
?	10	06	1	1	2	1	30	N	1	2_x000D_
?	14	04	1	1	1	1	28	N	1	2_x000D_
1	08	06	1	1	1	1	30	N	1	2_x000D_
?	14	06	1	1	1	1	30	N	2	2_x000D_
1	09	06	1	1	1	1	26	N	1	2_x000D_
?	19	06	1	1	7	1	25	N	2	2_x000D_
1	06	06	1	6	2	1	28	N	2	2_x000D_
?	09	06	1	1	1	1	30	N	2	2_x000D_
1	07	06	1	1	2	1	30	N	2	2_x000D_
1	13	06	1	1	1	1	20	N	2	2_x000D_
1	08	06	1	1	1	1	30	N	1	2_x000D_
1	09	06	1	1	1	1	28	N	1	2_x000D_
1	14	06	1	1	1	1	30	N	1	2_x000D_
1	05	06	1	1	7	1	32	N	2	2_x000D_
?	02	06	1	1	7	1	25	N	2	1_x000D_
1	07	06	1	1	2	1	35	N	2	2_x000D_
1	02	03	1	7	7	1	57	F	2	2_x000D_
?	09	06	1	1	1	1	40	N	2	2_x000D_
1	09	06	1	1	1	1	32	N	2	2_x000D_
?	09	06	1	1	1	1	45	N	2	2_x000D_
1	09	06	1	1	1	1	40	N	2	2_x000D_
1	09	06	1	1	1	1	30	N	2	2_x000D_
?	09	06	1	1	1	1	28	N	1	2_x000D_
1	09	06	1	1	1	1	30	N	2	2_x000D_
?	02	06	1	1	7	1	20	F	2	2_x000D_
?	10	06	1	1	1	1	19	N	2	2_x000D_
?	07	06	1	7	1	1	26	N	2	1_x000D_
?	09	06	1	7	1	1	30	N	2	2_x000D_
?	09	06	1	1	1	1	30	N	1	2_x000D_
1	08	01	1	1	2	1	30	N	1	2_x000D_
1	08	06	1	1	1	1	22	N	2	1_x000D_
1	12	06	1	1	1	1	35	N	1	2_x000D_
?	02	06	1	7	3	1	32	F	1	2_x000D_
1	09	06	1	1	2	1	38	N	2	2_x000D_
1	06	06	1	1	2	1	19	F	2	2_x000D_
?	08	06	1	1	1	1	26	N	2	2_x000D_
1	14	05	1	1	2	1	30	N	1	2_x000D_
3	03	06	1	1	3	1	25	N	2	2_x000D_
?	02	06	1	1	1	1	36	N	2	1_x000D_
1	08	02	1	1	1	1	30	N	2	2_x000D_
1	10	06	1	1	2	1	50	N	2	2_x000D_
1	12	03	1	1	3	1	50	N	2	1_x000D_
?	14	06	1	1	1	1	30	N	1	2_x000D_
1	11	06	1	1	2	1	30	N	2	2_x000D_
1	04	04	1	1	4	1	40	F	2	2_x000D_
1	10	02	1	1	4	1	30	N	2	1_x000D_
1	09	02	1	1	2	1	40	N	2	2_x000D_
?	09	06	1	1	1	1	28	N	1	2_x000D_
?	09	06	1	1	1	1	20	N	2	2_x000D_
?	09	06	1	1	1	1	45	N	2	2_x000D_
?	09	06	1	1	1	1	25	N	2	2_x000D_
3	09	09	1	1	3	1	31	N	2	2_x000D_
3	09	11	1	1	2	1	30	N	2	2_x000D_
1	10	06	1	7	1	1	22	N	1	2_x000D_
?	02	11	1	7	8	1	40	N	2	2_x000D_
1	09	09	1	3	1	1	43	N	2	2_x000D_
1	09	06	2	6	1	1	36	N	1	2_x000D_
1	09	06	2	6	1	1	30	N	2	2_x000D_
1	09	06	2	6	2	1	25	N	1	2_x000D_
?	01	09	1	1	2	1	30	N	2	2_x000D_
1	09	06	1	1	1	1	30	N	2	2_x000D_
?	09	06	1	1	1	1	30	N	2	2_x000D_
?	09	09	1	7	7	1	32	N	2	2_x000D_
1	12	06	1	1	1	1	28	N	1	2_x000D_
?	07	06	1	1	1	1	40	N	1	2_x000D_
1	09	06	1	1	3	1	35	N	2	1_x000D_
?	10	04	1	7	1	1	30	N	2	2_x000D_
1	04	02	1	1	5	1	35	S	2	2_x000D_
1	04	01	1	1	5	1	37	F	2	2_x000D_
?	02	03	1	1	7	1	35	F	2	2_x000D_
1	06	06	1	1	2	1	30	N	2	2_x000D_
?	06	06	1	1	1	1	35	N	2	2_x000D_
?	12	06	1	1	1	1	30	N	2	2_x000D_
1	09	06	1	1	2	1	40	N	2	2_x000D_
1	14	06	1	1	2	1	35	N	2	2_x000D_
1	10	08	1	1	1	1	18	N	2	2_x000D_
1	06	06	1	1	7	1	25	G	2	2_x000D_
1	09	01	1	1	2	1	20	N	2	2_x000D_
1	08	06	1	1	2	1	26	N	2	2_x000D_
1	14	05	1	1	2	1	48	N	2	2_x000D_
1	04	06	1	1	7	1	48	G	2	2_x000D_
1	10	02	1	1	1	1	30	N	2	2_x000D_
1	14	06	1	1	2	1	28	N	2	2_x000D_
1	08	06	1	1	3	1	28	N	2	2_x000D_
1	09	06	1	1	2	1	30	N	2	2_x000D_
1	09	06	1	1	1	1	26	N	2	2_x000D_
1	04	06	1	1	7	1	25	F	2	2_x000D_
1	09	06	1	1	2	1	35	N	2	2_x000D_
?	09	06	1	1	1	1	40	N	2	2_x000D_
?	09	06	1	1	1	1	45	N	2	2_x000D_
?	09	06	1	1	1	1	30	N	2	2_x000D_
?	12	01	1	1	4	1	22	S	2	2_x000D_
?	12	02	1	1	5	1	30	S	2	2_x000D_
?	09	06	1	1	1	1	35	N	2	2_x000D_
?	09	06	1	1	1	1	40	N	2	2_x000D_
?	16	06	1	1	2	1	20	G	1	2_x000D_
?	09	06	1	1	4	1	30	G	1	2_x000D_
?	09	06	1	1	1	1	50	N	2	2_x000D_
1	09	06	1	1	2	1	30	N	2	2_x000D_
1	05	06	1	1	2	1	30	N	2	2_x000D_
1	09	06	1	1	1	1	40	N	2	2_x000D_
1	09	06	1	1	1	1	30	N	2	2_x000D_
1	08	06	1	1	1	1	27	N	2	2_x000D_
?	09	06	1	1	1	1	40	N	2	2_x000D_
1	08	06	1	1	1	1	28	N	2	2_x000D_
1	08	06	1	1	1	1	30	N	2	2_x000D_
?	04	06	1	1	7	1	26	F	2	1_x000D_
1	14	06	1	1	1	1	35	N	1	2_x000D_
?	02	06	1	1	7	1	30	S	2	2_x000D_
1	08	06	1	1	1	1	22	N	2	2_x000D_
?	09	06	1	1	1	1	32	N	2	2_x000D_
1	16	06	1	1	1	1	40	N	2	2_x000D_
1	08	05	1	1	1	1	25	N	2	2_x000D_
3	02	06	1	1	1	1	30	F	2	2_x000D_
?	04	06	1	1	7	1	25	G	2	1_x000D_
?	13	06	1	1	2	1	30	N	2	2_x000D_
?	09	06	1	1	1	1	30	N	1	2_x000D_
1	14	06	1	1	1	1	35	N	1	2_x000D_
?	09	06	1	1	1	1	30	N	1	2_x000D_
1	09	06	1	1	1	1	38	N	2	2_x000D_
?	09	06	1	1	1	1	32	N	2	2_x000D_
1	04	06	1	1	1	1	25	N	2	1_x000D_
1	10	06	1	1	2	1	38	N	2	2_x000D_
1	04	06	1	1	7	1	30	G	2	1_x000D_
?	14	06	1	1	1	1	30	N	1	2_x000D_
1	14	06	1	1	2	1	28	N	2	2_x000D_
1	12	06	1	1	4	1	24	N	2	2_x000D_
1	05	06	1	1	1	1	30	N	2	2_x000D_
1	10	06	1	1	4	1	38	N	2	2_x000D_
?	14	06	1	1	1	1	30	N	2	2_x000D_
1	14	06	1	1	2	1	33	N	2	2_x000D_
1	10	06	1	1	3	1	30	N	2	2_x000D_
?	09	06	1	1	1	1	25	N	1	2_x000D_
1	09	06	1	1	1	1	27	N	2	2_x000D_
?	06	06	1	1	2	1	25	N	2	2_x000D_
1	04	06	1	1	7	1	20	F	2	2_x000D_
?	13	06	1	1	1	1	30	N	2	2_x000D_
?	10	06	1	1	1	1	25	N	2	2_x000D_
?	04	04	1	7	4	1	20	N	2	1_x000D_
3	02	06	1	7	4	1	20	S	1	2_x000D_
1	10	06	1	1	5	1	30	N	2	2_x000D_
3	01	06	1	1	4	1	18	G	2	2_x000D_
?	04	06	1	1	1	1	25	N	2	2_x000D_
?	09	06	1	1	1	1	25	N	2	2_x000D_
?	09	04	1	1	1	1	30	N	1	2_x000D_
1	09	06	1	1	2	1	25	N	1	2_x000D_
2	13	05	1	1	1	1	28	N	1	2_x000D_
3	02	06	1	1	3	1	30	N	2	2_x000D_
?	14	06	1	1	1	1	30	N	1	2_x000D_
?	02	11	1	1	7	1	20	G	2	2_x000D_
?	06	11	1	1	4	1	27	N	2	2_x000D_
1	08	06	1	1	1	1	30	N	2	2_x000D_
1	08	02	1	3	7	1	45	N	2	2_x000D_
1	10	06	1	1	8	1	25	N	2	2_x000D_
1	10	06	1	1	5	1	30	N	2	2_x000D_
1	12	06	1	1	1	1	28	N	2	2_x000D_
1	09	06	1	1	1	1	23	N	1	2_x000D_
?	17	06	1	1	3	1	18	F	2	2_x000D_
1	13	07	1	1	1	1	27	N	1	2_x000D_
1	09	01	1	1	1	1	23	N	2	2_x000D_
1	09	06	1	1	1	1	30	N	2	2_x000D_
3	19	06	1	1	3	1	40	G	2	2_x000D_
1	06	07	1	1	1	1	20	N	2	2_x000D_
?	09	06	1	1	1	1	35	N	2	2_x000D_
?	08	06	1	1	1	1	40	N	2	2_x000D_
?	09	06	1	1	1	1	20	N	1	2_x000D_
?	12	06	1	1	1	1	30	N	2	2_x000D_
?	09	06	1	1	1	1	30	N	2	2_x000D_
1	09	05	1	1	1	1	32	N	2	2_x000D_
1	09	05	1	1	2	1	30	N	1	2_x000D_
1	10	06	1	1	2	1	40	N	2	2_x000D_
?	04	06	1	1	2	1	26	F	2	1_x000D_
1	08	04	1	1	3	1	50	N	1	2_x000D_
1	10	04	1	1	2	1	50	N	1	2_x000D_
1	07	04	1	1	1	1	25	N	1	2_x000D_
?	10	06	1	1	1	1	30	N	1	2_x000D_
1	08	06	1	1	1	1	30	N	2	2_x000D_
1	09	06	1	1	1	1	30	N	2	2_x000D_
?	09	06	1	1	1	1	40	N	2	2_x000D_
1	08	06	1	1	1	1	20	N	2	2_x000D_
1	06	06	1	1	1	1	35	N	2	2_x000D_
1	10	06	1	6	2	1	25	N	2	2_x000D_
?	19	05	1	1	2	1	19	N	2	2_x000D_
?	09	06	1	1	1	1	30	N	2	2_x000D_
2	14	06	1	1	1	1	40	N	1	2_x000D_
?	04	06	1	1	7	1	22	N	2	1_x000D_
1	14	06	1	1	1	1	40	N	1	2_x000D_
1	11	02	1	1	3	1	45	N	2	1_x000D_
?	13	06	1	1	2	1	35	N	2	2_x000D_
1	14	06	1	1	1	1	30	N	2	2_x000D_
1	09	06	1	1	1	1	35	N	2	2_x000D_
1	09	05	1	1	1	1	30	N	2	2_x000D_
3	02	06	1	1	3	1	25	N	2	2_x000D_
?	09	06	1	1	1	1	33	N	2	2_x000D_
1	10	06	1	1	1	1	35	N	2	2_x000D_
1	07	06	1	1	1	1	37	N	2	2_x000D_
1	04	06	1	1	8	1	45	S	2	2_x000D_
1	09	06	1	1	1	1	23	N	2	2_x000D_
?	04	02	1	1	1	1	45	N	1	1_x000D_
1	10	06	1	1	1	1	30	N	2	2_x000D_
1	09	06	1	1	1	1	21	N	2	2_x000D_
?	12	07	1	1	3	1	28	N	2	2_x000D_
1	13	06	1	1	2	1	45	F	2	2_x000D_
?	09	06	1	1	1	1	40	N	2	2_x000D_
?	09	06	1	1	1	1	35	N	2	2_x000D_
?	09	06	1	1	1	1	30	N	2	2_x000D_
?	02	06	1	1	3	1	45	F	2	2_x000D_
1	09	06	1	1	1	1	42	N	2	2_x000D_
1	14	06	1	1	1	1	42	N	2	2_x000D_
1	09	06	1	1	1	1	30	N	2	2_x000D_
?	08	02	1	1	1	1	30	N	2	2_x000D_
?	09	06	1	1	1	1	30	N	2	2_x000D_
1	12	02	1	1	1	1	28	N	2	2_x000D_
1	10	06	1	1	1	1	30	N	2	2_x000D_
1	12	06	1	1	2	1	28	N	2	2_x000D_
?	04	06	1	1	3	1	45	G	2	2_x000D_
?	04	06	1	1	3	1	48	S	2	1_x000D_
?	10	06	1	1	1	1	35	N	2	2_x000D_
1	08	06	1	1	2	1	30	N	2	2_x000D_
?	08	06	1	1	2	1	30	N	2	2_x000D_
1	08	02	1	1	1	1	30	N	2	2_x000D_
?	09	06	1	1	1	1	28	N	2	2_x000D_
1	07	06	1	1	1	1	30	N	2	2_x000D_
1	09	06	1	1	1	1	34	N	2	2_x000D_
1	10	04	1	1	2	1	40	N	1	2_x000D_
3	02	06	1	1	7	1	45	S	2	2_x000D_
1	08	05	1	1	1	1	28	N	2	2_x000D_
3	02	06	1	1	2	1	30	S	2	2_x000D_
1	09	06	1	1	2	1	25	N	2	2_x000D_
?	08	06	1	1	1	1	30	N	2	2_x000D_
?	10	06	1	1	1	1	35	N	2	1_x000D_
1	09	06	1	1	1	1	30	N	2	2_x000D_
1	09	06	2	1	1	1	30	N	2	2_x000D_
?	09	06	1	7	1	1	30	N	1	2_x000D_
1	09	05	1	7	2	1	30	N	2	2_x000D_
?	04	06	1	1	3	1	28	G	2	1_x000D_
1	13	06	1	7	1	1	28	N	2	2_x000D_
?	09	06	1	7	1	1	40	N	1	2_x000D_
?	09	06	1	1	1	1	35	N	1	2_x000D_
?	09	06	1	1	1	1	35	N	1	2_x000D_
1	13	06	1	7	2	1	25	N	1	2_x000D_
1	09	05	1	1	2	1	26	N	1	2_x000D_
?	12	11	1	1	2	1	26	F	2	2_x000D_
1	09	06	1	1	2	1	26	N	2	2_x000D_
?	04	06	1	1	3	1	26	G	2	2_x000D_
?	09	06	1	1	8	1	30	N	2	2_x000D_
?	04	06	1	1	3	1	40	G	2	1_x000D_
?	06	06	1	1	1	1	30	N	2	2_x000D_
?	09	06	1	1	1	1	40	N	2	2_x000D_
?	04	06	1	1	5	1	01	N	2	1_x000D_
1	11	06	1	1	1	1	40	N	2	2_x000D_
?	09	06	1	1	1	1	35	N	2	2_x000D_
1	01	02	1	1	2	1	40	N	1	2_x000D_
1	08	06	1	1	1	1	35	N	2	2_x000D_
?	09	06	1	1	1	1	38	N	2	2_x000D_
?	09	06	1	1	1	1	30	N	2	2_x000D_
1	09	06	1	1	2	1	30	N	2	2_x000D_
1	10	06	1	1	3	1	32	N	2	2_x000D_
?	09	11	1	7	1	1	40	N	2	2_x000D_
?	13	06	1	1	2	1	30	N	2	2_x000D_
?	09	06	1	1	3	1	40	N	1	2_x000D_
1	06	06	1	1	1	1	20	N	2	2_x000D_
1	09	06	1	1	1	1	30	N	2	2_x000D_
1	09	01	1	1	1	1	30	N	2	2_x000D_
1	07	01	1	1	1	1	30	N	2	2_x000D_
1	13	06	1	1	1	1	40	N	2	2_x000D_
1	08	06	1	1	1	1	38	N	2	2_x000D_
1	07	06	1	1	1	1	38	N	2	2_x000D_
?	13	06	1	1	1	1	40	N	2	2_x000D_
?	04	06	1	1	7	1	48	F	2	2_x000D_
1	09	06	1	1	1	1	40	N	2	2_x000D_
?	04	06	1	1	1	1	28	N	2	1_x000D_
?	04	06	1	1	1	1	30	N	2	1_x000D_
1	09	06	1	1	1	1	30	N	2	2_x000D_
1	10	06	1	1	1	1	28	N	1	2_x000D_
1	09	04	1	1	4	1	24	N	1	2_x000D_
3	02	06	1	1	3	1	40	F	2	2_x000D_
?	09	05	2	1	2	1	30	N	2	2_x000D_
3	02	06	1	1	3	1	45	F	2	2_x000D_
?	19	06	1	7	7	1	25	N	2	2_x000D_
1	14	06	1	1	1	1	32	N	2	2_x000D_
1	07	06	1	1	1	1	30	N	2	2_x000D_
1	13	06	1	1	2	1	24	N	2	2_x000D_
?	02	06	1	1	7	1	24	S	2	2_x000D_
1	13	02	1	1	1	1	37	N	2	2_x000D_
1	04	06	1	1	1	1	30	N	2	2_x000D_
1	09	06	1	1	2	1	40	N	1	2_x000D_
?	04	06	1	1	7	1	45	F	2	2_x000D_
?	09	06	1	1	1	1	40	N	2	2_x000D_
1	10	06	1	1	2	1	38	N	2	1_x000D_
3	01	06	1	1	7	1	42	F	2	2_x000D_
?	14	06	1	1	1	1	40	N	1	2_x000D_
1	13	06	1	1	1	1	23	N	2	2_x000D_
?	09	06	1	1	1	1	30	N	2	2_x000D_
1	08	06	1	1	1	1	35	N	2	2_x000D_
?	09	06	1	1	1	1	30	N	2	2_x000D_
?	09	06	1	1	1	1	50	N	1	2_x000D_
1	14	07	1	7	1	1	40	N	1	2_x000D_
1	09	11	1	1	1	1	40	N	2	2_x000D_
?	09	06	1	1	2	1	22	N	2	2_x000D_
?	04	06	1	1	3	1	37	G	2	1_x000D_
?	13	06	1	1	1	1	35	N	1	2_x000D_
3	19	06	1	1	7	1	20	F	2	2_x000D_
1	08	02	1	1	2	1	28	N	1	2_x000D_
3	02	03	1	1	3	1	35	F	2	2_x000D_
1	13	05	1	1	1	1	65	N	2	2_x000D_
3	04	06	1	1	7	1	35	G	2	1_x000D_
1	09	02	1	3	2	1	35	N	2	2_x000D_
3	02	06	1	1	3	1	28	S	2	2_x000D_
1	10	06	1	7	8	1	25	N	1	1_x000D_
?	19	05	1	1	2	1	40	N	2	2_x000D_
3	02	06	1	1	3	1	35	F	2	2_x000D_
1	09	06	1	1	1	1	40	N	2	2_x000D_
1	09	07	1	1	1	1	30	N	1	2_x000D_
?	09	06	1	1	1	1	30	N	2	2_x000D_
?	02	06	1	1	3	1	25	F	2	2_x000D_
1	09	06	1	1	1	1	30	N	1	2_x000D_
1	09	06	1	1	1	1	32	N	1	2_x000D_
?	04	06	1	1	7	1	28	G	2	1_x000D_
?	09	06	1	1	1	1	32	N	2	2_x000D_
?	06	02	1	1	2	1	22	N	2	2_x000D_
1	04	05	1	1	3	1	30	G	2	1_x000D_
?	09	05	1	1	1	1	35	N	2	2_x000D_
?	05	11	1	1	2	1	28	N	2	2_x000D_
?	10	06	1	1	3	1	30	N	2	2_x000D_
?	09	06	1	1	1	1	35	N	2	2_x000D_
?	09	06	1	1	5	1	35	N	2	2_x000D_
?	09	06	1	1	4	1	30	N	2	2_x000D_
?	09	06	1	1	2	1	38	N	2	2_x000D_
?	09	06	1	1	3	1	20	N	2	2_x000D_
?	14	06	2	1	1	1	30	N	1	2_x000D_
?	04	06	1	1	7	1	28	F	2	1_x000D_
1	09	06	1	1	1	1	30	N	2	2_x000D_
?	09	06	1	1	1	1	40	N	2	2_x000D_
1	09	06	1	1	2	1	35	N	2	2_x000D_
?	02	06	1	1	3	1	40	N	2	2_x000D_
1	08	06	1	1	2	1	42	N	2	2_x000D_
1	19	06	2	1	1	1	30	N	2	2_x000D_
1	14	06	1	1	1	1	35	N	1	2_x000D_
1	12	01	1	1	1	1	30	N	1	2_x000D_
1	07	01	1	7	1	1	30	N	1	2_x000D_
?	06	06	1	1	2	1	30	N	2	2_x000D_
?	04	06	1	1	7	1	50	F	2	2_x000D_
?	09	06	1	1	1	1	35	N	2	2_x000D_
?	09	06	1	1	2	1	40	N	2	2_x000D_
?	09	06	1	1	2	1	45	N	2	2_x000D_
?	09	06	1	1	1	1	30	N	2	2_x000D_
1	09	06	1	6	1	1	40	N	1	2_x000D_
?	09	06	1	1	1	1	40	N	2	2_x000D_
1	10	06	1	1	1	1	38	N	2	2_x000D_
?	09	06	1	1	1	1	30	N	2	2_x000D_
?	19	11	1	1	1	1	30	N	1	2_x000D_
?	09	06	1	1	1	1	40	N	2	2_x000D_
1	09	06	1	1	1	1	45	N	2	2_x000D_
1	11	06	1	1	3	1	40	S	2	1_x000D_
?	09	05	1	1	1	1	30	N	2	2_x000D_
?	02	06	1	1	3	1	28	N	2	2_x000D_
?	09	05	1	7	8	1	40	N	2	2_x000D_
?	05	06	1	1	3	1	45	F	2	2_x000D_
?	09	06	1	1	1	1	30	N	2	2_x000D_
1	09	04	1	1	7	1	28	N	1	2_x000D_
1	13	06	1	1	1	1	50	N	1	2_x000D_
1	09	06	1	1	1	1	35	N	2	2_x000D_
?	09	06	1	1	1	1	40	N	2	2_x000D_
1	09	06	1	1	2	1	40	N	2	2_x000D_
1	09	06	1	1	2	1	45	N	2	2_x000D_
1	06	11	1	7	8	1	26	N	2	2_x000D_
1	06	11	1	7	8	1	25	S	1	2_x000D_
1	06	11	1	1	1	1	30	N	1	2_x000D_
1	08	06	1	1	1	1	30	N	2	2_x000D_
1	06	11	1	7	8	1	26	S	1	2_x000D_
1	06	11	1	7	8	1	30	N	1	2_x000D_
1	13	06	1	1	1	1	22	N	2	2_x000D_
1	09	06	1	1	2	1	30	N	1	2_x000D_
?	02	06	1	1	3	1	28	F	2	2_x000D_
?	04	06	1	7	2	1	28	N	2	2_x000D_
?	19	06	1	7	1	1	35	N	2	2_x000D_
?	19	06	1	7	1	1	50	N	2	2_x000D_
?	09	?	1	1	1	1	30	N	2	2_x000D_
?	14	06	2	6	7	1	32	N	1	2_x000D_
1	05	01	1	2	?	1	25	N	2	1_x000D_
1	10	06	1	7	7	1	30	N	2	1_x000D_
?	09	06	1	7	1	1	30	F	2	2_x000D_
?	08	06	1	6	?	1	?	N	2	2_x000D_
1	07	05	1	1	2	1	28	N	1	2_x000D_
?	04	06	1	7	3	1	38	N	2	2_x000D_
?	01	06	1	7	3	1	?	N	2	2_x000D_
?	05	06	2	1	2	1	30	N	2	2_x000D_
?	10	03	?	?	2	1	?	N	2	2_x000D_

## Sheet: general
Accident_Severity	Day_of_Week	Month	Year	Time	Junction_Type	Traffic_Control	Collision_Type	Light
F	7	01	13	1630	2	8	02	1
F	1	01	13	1630	1	1	09	1
F	2	01	13	1300	1	1	09	3
F	2	01	13	0200	1	1	09	3
F	7	01	13	0730	1	4	06	2
F	3	01	13	1715	1	1	09	1
S	2	01	13	0100	7	8	11	3
G	4	01	13	0800	7	1	01	2
G	4	01	13	0930	4	8	01	1
F	2	01	13	1545	1	1	09	3
S	2	01	13	1205	1	1	09	1
G	6	01	13	1930	7	8	01	2
G	6	01	13	1310	7	8	01	1
F	7	01	13	2315	5	1	02	3
F	7	01	13	1925	1	2	09	2
F	1	01	13	0315	7	1	05	4
F	1	01	13	1255	3	2	04	3
F	5	02	13	2230	1	4	09	3
F	1	01	13	1345	1	1	02	1
M	1	02	13	1130	7	8	05	3
F	4	02	13	1800	1	1	02	2
F	3	02	13	1630	7	1	09	1
F	5	02	13	1110	1	4	09	1
F	7	02	13	0300	1	4	09	3
F	5	02	13	1735	2	4	09	1
F	3	01	13	2200	1	8	09	3
F	6	02	13	0745	7	1	09	1
F	3	02	13	1225	7	8	09	3
F	7	03	13	2145	2	5	09	3
F	5	03	13	1710	4	1	09	1
F	3	03	13	1730	3	4	09	2
F	5	02	13	0200	4	1	09	3
F	5	03	13	1615	7	8	01	1
G	7	03	13	1206	3	8	02	3
F	2	03	13	1830	1	4	09	2
F	6	03	13	1845	1	4	01	3
F	4	03	13	1000	1	4	09	1
F	2	03	13	0700	7	1	09	1
F	2	03	13	1600	7	4	09	1
F	3	03	13	1100	1	1	09	1
G	4	03	13	1930	7	1	09	3
F	4	03	13	0700	1	2	09	2
G	3	03	13	1230	1	2	09	1
F	2	03	13	0400	1	1	09	2
F	6	03	13	1245	1	1	09	3
F	7	04	13	0800	1	2	09	3
S	5	04	13	1845	2	6	11	2
F	1	04	13	1630	1	1	08	1
F	2	04	13	1345	1	3	09	1
G	5	04	13	0945	2	5	09	1
F	7	04	13	1330	2	4	09	3
G	6	03	13	1210	2	4	11	1
F	7	04	13	0430	1	4	09	3
F	6	04	13	1730	1	8	09	1
F	5	04	13	1540	7	4	09	1
F	1	04	13	1430	1	8	09	1
F	1	04	13	1230	7	1	09	3
M	2	04	13	0500	7	1	08	2
M	7	04	13	1730	2	1	06	1
F	5	04	13	1450	1	2	09	1
F	5	04	13	0035	1	1	02	3
F	1	05	13	0450	7	8	01	2
F	4	05	13	0740	1	8	09	1
F	1	05	13	1700	7	8	09	1
S	4	05	13	0835	3	4	09	1
F	7	05	13	1900	1	4	09	2
F	1	05	13	1700	3	4	09	1
F	4	05	13	1335	3	4	09	1
F	7	05	13	1310	5	4	02	1
F	1	05	13	1945	7	1	09	4
M	4	05	13	1830	2	8	01	2
M	3	05	13	0430	1	1	07	2
F	5	04	13	0615	1	4	09	2
F	5	05	13	1415	1	4	09	1
F	3	01	13	2030	3	4	02	2
F	1	03	13	1545	1	4	01	1
F	7	03	13	0600	3	4	09	2
F	7	05	13	1745	7	8	09	1
F	7	05	13	1700	1	4	09	1
F	2	05	13	0915	1	8	09	1
S	6	04	13	1210	7	8	02	3
F	4	04	13	0330	1	8	09	3
F	6	05	13	1345	1	1	02	1
M	6	06	13	2030	4	6	04	3
F	4	06	13	1205	7	4	09	1
F	1	06	13	0520	1	2	09	2
F	5	06	13	0300	1	4	09	3
F	1	06	13	0225	1	4	09	3
F	6	05	13	1725	2	6	09	1
F	7	05	13	1945	7	1	02	2
F	5	05	13	1020	2	6	09	1
F	3	02	13	1955	5	4	09	2
F	5	03	13	1835	5	4	09	1
M	4	06	13	1030	2	4	01	1
F	4	06	13	0030	2	1	09	3
F	5	06	13	0110	1	4	09	3
F	4	06	13	2100	2	6	09	3
F	7	06	13	0930	1	4	09	2
G	4	06	13	2300	1	4	01	3
F	1	06	13	0230	1	4	09	1
F	6	06	13	2340	3	1	01	3
F	6	06	13	1045	2	4	01	1
F	6	06	13	0630	2	4	09	2
F	6	06	13	1200	1	8	09	3
F	3	01	13	2115	1	3	01	3
F	7	01	13	1215	1	1	09	3
F	2	01	13	1800	1	4	09	2
F	5	02	13	0630	1	4	02	2
F	3	04	13	1445	1	1	09	1
G	4	04	13	2330	2	1	02	3
G	6	05	13	1800	2	1	09	2
F	5	05	13	1210	2	1	02	3
F	4	06	13	1600	2	1	09	1
F	1	05	13	1730	3	1	09	1
F	7	06	13	1000	1	4	01	2
F	2	06	13	1110	3	8	09	1
F	4	06	13	1730	7	4	09	1
G	6	06	13	1400	7	8	09	1
S	1	07	13	1230	7	2	04	1
F	7	07	13	0545	1	1	09	2
F	3	07	13	0530	4	6	09	2
F	2	07	13	0440	6	1	02	2
F	3	07	13	2005	1	1	09	3
F	1	07	13	0130	1	1	09	3
F	7	07	13	1540	1	4	09	1
F	6	07	13	1920	1	2	09	2
F	5	07	13	0445	1	2	09	2
F	6	07	13	1730	5	2	09	1
F	2	07	13	1635	1	1	09	1
F	3	07	13	1200	7	1	09	1
F	1	07	13	0820	1	1	04	2
F	6	07	13	0130	4	8	04	3
G	5	07	13	0755	1	4	09	2
F	6	07	13	1800	3	4	09	2
F	1	07	13	0605	1	1	09	2
F	3	07	13	0900	1	1	02	1
G	1	07	13	2130	2	2	02	3
F	7	06	13	2355	1	4	09	3
F	1	07	13	0400	1	1	09	2
F	4	07	13	0530	1	4	09	1
F	2	01	13	1930	7	4	09	2
F	7	01	13	2315	1	1	09	3
F	4	03	13	1930	1	1	09	2
G	5	03	13	1730	1	4	02	1
F	5	04	13	0400	1	1	09	3
M	1	05	13	0400	2	4	03	2
M	6	06	13	1100	1	1	04	1
F	1	07	13	2345	1	1	09	3
M	4	07	13	2330	1	1	02	3
F	7	07	13	0130	7	1	09	3
G	2	07	13	0930	1	1	09	1
F	2	07	13	2200	4	4	02	3
F	3	07	13	1530	1	4	09	3
F	7	07	13	2000	1	1	09	4
G	2	08	13	2030	2	8	02	3
G	1	08	13	0900	7	1	04	1
G	7	08	13	1505	2	4	09	1
F	4	08	13	1410	1	1	09	1
F	1	08	13	2325	2	2	09	3
F	6	08	13	0820	3	6	07	1
F	6	08	13	0230	7	1	02	4
G	6	07	13	2300	1	4	08	3
F	6	08	13	1320	1	1	09	1
F	1	08	13	1030	1	1	09	1
M	7	08	13	1800	1	8	04	2
F	2	08	13	1800	1	4	05	1
F	1	08	13	2020	1	4	09	3
G	3	08	13	1130	1	4	09	1
G	6	08	13	1100	2	2	02	1
G	5	08	13	0900	3	5	09	1
G	7	08	13	1130	3	4	09	1
F	6	08	13	2245	2	4	09	3
G	2	04	13	1445	1	4	09	1
F	3	06	13	0830	1	1	09	1
F	5	08	13	1800	2	4	09	3
F	7	08	13	0900	1	1	04	1
F	7	07	13	1800	2	4	01	2
G	7	08	13	0630	2	3	08	2
F	5	08	13	0730	1	4	09	1
F	5	08	13	2100	7	4	09	3
G	4	08	13	1330	1	1	09	1
F	4	08	13	0730	3	8	09	1
F	7	08	13	1230	1	4	09	1
F	6	08	13	1720	1	8	09	1
F	3	08	13	0700	1	4	09	1
M	2	08	13	1530	1	2	02	1
F	4	09	13	0545	6	1	09	2
F	6	09	13	1125	1	1	02	4
F	5	09	13	0050	1	4	09	3
M	2	09	13	2230	3	4	02	3
F	3	09	13	0930	1	1	09	1
F	5	09	13	1810	1	1	09	2
F	2	09	13	1220	1	8	04	1
F	1	01	13	0530	1	1	09	2
S	1	02	13	1330	3	4	09	1
S	5	03	13	2025	3	1	04	3
F	2	04	13	1445	1	1	09	1
G	6	05	13	1100	2	4	09	1
F	3	07	13	0715	1	1	09	1
F	7	08	13	0900	7	3	09	1
F	2	09	13	0330	1	1	02	3
F	3	09	13	1310	5	2	09	1
F	5	09	13	2305	1	2	09	3
F	4	09	13	0100	1	4	02	3
F	7	09	13	1515	1	1	09	1
F	2	09	13	0300	2	4	09	3
F	2	09	13	1415	1	1	04	1
S	1	09	13	2115	1	4	09	3
F	3	08	13	1400	7	6	09	1
F	5	09	13	1030	1	3	09	1
S	6	09	13	2335	1	8	09	3
G	6	09	13	1630	1	6	02	1
S	2	09	13	1308	1	1	02	1
F	7	09	13	1110	2	6	09	1
F	4	09	13	1525	2	6	09	1
F	4	10	13	0630	2	4	09	1
F	6	10	13	2145	1	1	09	3
F	6	10	13	0815	1	4	09	1
F	6	10	13	1630	2	3	09	1
G	2	10	13	2145	3	1	01	3
F	7	10	13	0730	1	4	01	1
F	2	08	13	1600	1	1	09	1
F	3	08	13	0715	1	4	09	2
G	5	08	13	0020	3	4	11	3
F	6	09	13	0800	1	1	09	1
F	6	09	13	2300	1	1	09	3
F	3	10	13	2030	1	4	09	2
G	4	10	13	1845	1	4	04	2
F	3	10	13	0530	1	4	09	2
F	3	10	13	0100	3	4	09	3
F	3	10	13	0110	2	4	09	3
F	3	10	13	0120	1	4	09	3
G	1	10	13	0345	4	3	09	3
F	7	10	13	0630	1	1	01	2
G	2	11	13	0830	1	8	03	1
F	4	11	13	1830	1	1	02	4
G	5	09	13	1100	1	4	09	1
F	6	11	13	1005	1	1	09	1
F	1	11	13	1800	3	1	09	3
F	4	10	13	1930	1	2	09	2
F	7	10	13	0525	1	4	09	2
M	3	10	13	0240	1	1	01	3
F	6	10	13	1500	5	4	09	1
F	4	10	13	0550	5	2	09	2
F	7	11	13	0800	1	4	11	2
G	1	11	13	1345	1	8	02	1
F	3	11	13	2300	7	8	09	3
G	3	05	13	1525	2	1	04	1
F	6	10	13	1915	1	4	09	1
S	7	10	13	1030	1	4	09	1
F	3	10	13	1645	1	4	09	1
F	6	10	13	2015	3	1	09	3
F	5	03	13	1141	1	4	09	1
G	4	08	13	1300	1	4	09	1
F	1	04	13	2210	2	4	09	3
F	4	08	13	0245	3	6	04	3
F	3	09	13	0630	3	4	09	2
G	6	04	13	0900	1	4	09	1
G	6	06	13	1900	2	6	09	2
F	5	08	13	0500	2	5	09	2
F	5	08	13	0600	2	5	09	2
F	2	06	13	0300	7	8	02	4
F	1	10	13	1125	7	1	02	1
F	1	10	13	1115	7	1	05	1
F	2	11	13	2130	1	1	09	3
G	2	11	13	1400	1	1	09	1
S	2	11	13	0100	3	5	02	1
F	3	11	13	2020	2	1	09	3
F	5	11	13	0700	1	4	09	1
F	5	11	13	1945	7	4	02	2
F	1	11	13	0630	7	4	09	2
F	4	11	13	0500	1	8	02	2
F	5	11	13	0550	1	4	09	2
F	5	11	13	0025	3	1	09	3
F	5	10	13	0430	1	1	09	2
G	2	10	13	2100	1	1	09	3
F	6	10	13	1900	1	1	09	2
F	5	09	13	0350	7	8	09	4
F	7	09	13	0545	3	8	09	1
F	1	09	13	1245	1	8	09	1
G	5	09	13	2200	3	4	08	3
F	2	10	13	0025	1	1	04	3
F	4	10	13	1400	3	1	04	1
G	7	06	13	1140	3	1	02	1
F	5	11	13	0005	6	2	01	1
F	5	11	13	1600	2	1	09	2
F	1	11	13	2030	1	1	08	3
F	2	10	13	1400	3	4	09	1
F	6	11	13	0750	1	1	09	1
F	3	11	13	1330	2	4	01	1
G	1	11	13	1930	1	4	09	3
G	5	11	13	0700	1	1	02	1
F	6	11	13	1630	3	1	09	1
G	1	11	13	1230	1	2	02	1
F	7	01	13	1200	7	8	09	4
G	4	02	13	1930	1	1	03	1
F	2	07	13	0500	7	1	09	2
F	2	07	13	1200	1	1	01	1
M	1	09	13	1600	7	1	08	1
F	2	09	13	2200	2	1	02	3
F	7	12	13	1150	1	4	09	1
F	2	12	13	2330	1	4	09	3
G	1	12	13	1320	1	4	02	1
F	1	12	13	1015	7	8	09	1
F	1	12	13	1600	1	1	09	1
F	4	10	13	1955	1	1	09	2
S	2	12	13	0630	1	2	04	1
F	2	12	13	0900	1	4	01	1
F	2	12	13	1015	1	4	09	1
M	4	12	13	0645	7	8	01	2
F	2	12	13	0500	7	1	09	2
F	5	12	13	0340	1	4	09	3
F	1	12	13	2140	1	2	09	3
F	2	12	13	0545	7	3	09	2
G	4	12	13	2030	5	2	09	3
F	6	12	13	0600	4	4	09	2
F	4	12	13	0400	1	3	09	2
S	4	12	13	1030	7	4	02	1
F	4	10	13	2210	2	6	04	3
F	1	12	13	0530	7	4	01	2
F	3	08	13	0715	7	4	09	1
F	1	12	13	1900	1	1	09	3
F	4	12	13	2030	1	1	09	3
F	4	12	13	1725	1	4	09	1
F	6	12	13	0100	1	8	09	4
S	5	08	13	0930	1	4	01	1
S	6	11	13	1600	7	8	02	1
F	3	12	13	0745	7	8	09	1
G	6	11	13	0145	1	4	09	1
G	6	11	13	1600	1	8	02	1
F	4	12	13	0215	1	8	09	4
F	1	12	13	1810	3	1	02	3
F	3	12	13	2230	1	3	09	3
F	7	12	13	1135	1	4	09	1
F	4	12	13	0620	3	1	09	2
F	6	10	13	2100	1	1	09	2
F	1	02	13	0230	4	1	09	4
S	1	02	13	1130	1	2	02	1
F	2	08	13	2215	6	8	02	3
G	3	05	13	1850	1	8	09	2
M	2	04	13	1630	1	4	01	1
