# Supplementary material for: An econometric analysis in identifying behavioral and demographic factors associated with road crash severity in Bangladesh: Evidence from the Dhaka metropolitan city
Source: PLoS One. 2026 Jan 21;21(1):e0340607. doi: 10.1371/journal.pone.0340607 (PMC12823002; doi:10.1371/journal.pone.0340607)
Supplement: S4 Data — (XLSX) [file pone.0340607.s004.xlsx]

## Sheet: driver
Fitness_Certification	Vehicle_Type	Vehicle_Maneuver	Vehicle_Loading	Vehicle_Defects	Vehicle_Damage	Driver_Sex	Driver_Age	Driver_Injury	Alcohol	Seat_Belt
?	05	06	1	1	1	1	40	N	2	2_x000D_
1	16	05	1	1	1	1	50	N	2	2_x000D_
?	10	06	1	1	1	1	30	N	2	1_x000D_
1	09	07	1	1	1	1	28	N	2	2_x000D_
1	14	04	1	1	4	1	23	N	2	2_x000D_
1	14	04	1	1	5	1	49	N	2	2_x000D_
?	02	06	1	1	3	1	40	N	2	2_x000D_
?	09	06	1	1	1	1	30	N	2	2_x000D_
1	09	05	1	1	1	1	35	N	2	2_x000D_
?	01	06	1	1	7	1	17	F	2	2_x000D_
?	12	06	1	1	1	1	30	N	2	2_x000D_
?	12	04	1	1	1	1	25	N	2	2_x000D_
1	09	06	1	1	1	1	40	N	2	2_x000D_
1	09	06	1	1	1	1	30	N	2	2_x000D_
3	19	06	1	1	7	1	28	S	2	2_x000D_
1	09	06	1	1	2	1	45	N	2	2_x000D_
1	13	06	1	1	1	1	35	N	2	2_x000D_
?	13	06	1	1	1	1	35	N	2	2_x000D_
1	09	11	1	1	1	1	30	N	1	2_x000D_
1	14	06	1	1	1	1	40	N	1	2_x000D_
?	04	06	1	1	7	1	28	F	2	1_x000D_
1	09	06	1	1	1	1	40	N	2	2_x000D_
1	07	03	1	1	5	1	35	N	2	1_x000D_
1	11	06	1	1	2	1	36	N	2	1_x000D_
1	09	05	1	1	1	1	35	N	2	2_x000D_
?	02	06	1	1	3	1	30	N	2	2_x000D_
1	09	06	1	1	1	1	30	N	2	2_x000D_
1	14	06	1	1	1	1	35	N	1	2_x000D_
?	19	06	1	1	1	1	35	N	1	2_x000D_
1	12	06	1	1	1	1	40	N	1	2_x000D_
1	08	06	1	1	8	1	30	N	2	2_x000D_
?	13	06	1	1	1	1	50	N	2	2_x000D_
?	13	11	1	1	3	1	35	N	1	2_x000D_
?	02	06	1	1	2	1	30	F	2	2_x000D_
1	08	11	1	1	1	1	32	N	2	2_x000D_
?	19	06	1	1	1	1	30	N	1	2_x000D_
1	08	04	1	1	1	1	50	N	2	2_x000D_
?	09	01	1	1	1	1	50	N	2	2_x000D_
1	05	06	1	6	1	1	35	N	1	2_x000D_
1	09	06	1	1	1	1	30	N	1	2_x000D_
1	12	11	1	1	1	1	40	N	2	2_x000D_
1	09	06	1	1	4	1	35	N	2	2_x000D_
1	09	06	1	1	5	1	50	N	2	2_x000D_
1	09	04	1	1	2	1	45	N	2	2_x000D_
1	10	06	1	1	3	1	28	N	2	1_x000D_
1	09	01	1	1	1	1	28	N	1	2_x000D_
?	10	06	1	1	1	1	28	N	2	2_x000D_
1	02	06	1	1	2	1	30	G	2	2_x000D_
1	10	06	1	1	1	1	30	N	2	2_x000D_
1	10	06	1	1	1	1	30	N	2	2_x000D_
1	09	05	1	1	2	1	45	N	2	2_x000D_
?	14	11	1	1	1	1	30	N	2	2_x000D_
?	09	06	1	1	1	1	50	N	2	2_x000D_
1	09	06	1	1	1	1	40	N	2	2_x000D_
3	01	06	1	1	3	1	20	G	2	2_x000D_
1	09	06	1	1	1	1	50	N	2	2_x000D_
1	08	06	1	1	2	1	40	N	2	2_x000D_
1	19	10	1	1	3	1	45	N	2	2_x000D_
?	19	06	1	1	1	1	30	N	2	2_x000D_
1	13	06	1	1	1	1	40	N	2	2_x000D_
1	13	06	1	1	1	1	40	N	1	2_x000D_
?	02	10	1	1	7	1	28	F	2	2_x000D_
1	13	06	1	1	1	1	40	N	2	2_x000D_
1	13	06	1	1	1	1	30	N	2	2_x000D_
1	09	06	1	1	2	1	35	N	2	2_x000D_
?	02	06	1	1	3	1	28	S	2	2_x000D_
?	12	06	1	1	1	1	35	N	2	2_x000D_
1	14	06	1	1	1	1	40	N	2	2_x000D_
?	04	06	1	1	3	1	30	S	2	1_x000D_
1	07	05	1	1	2	1	35	N	2	1_x000D_
1	11	06	1	1	3	1	45	N	2	2_x000D_
1	08	06	1	1	1	1	40	N	2	2_x000D_
1	13	01	1	1	2	1	50	N	2	2_x000D_
1	04	01	1	1	3	1	45	G	2	1_x000D_
1	14	06	1	1	2	1	40	N	2	2_x000D_
1	04	09	1	1	7	1	25	F	2	?_x000D_
1	09	06	1	1	1	1	35	N	2	2_x000D_
?	09	06	1	1	1	1	30	N	2	2_x000D_
1	14	06	1	1	1	1	35	N	1	2_x000D_
?	04	03	1	1	2	1	35	G	2	2_x000D_
1	14	06	1	1	1	1	40	N	2	2_x000D_
1	09	06	1	1	2	1	30	N	2	2_x000D_
1	10	10	1	1	3	1	30	N	2	1_x000D_
?	09	06	1	1	1	1	40	N	2	2_x000D_
1	08	05	1	1	1	1	40	N	2	2_x000D_
?	09	06	1	1	1	1	45	N	2	2_x000D_
1	19	06	1	1	1	1	20	N	2	2_x000D_
1	09	04	1	1	2	1	35	N	1	2_x000D_
?	13	04	1	1	3	1	40	N	1	2_x000D_
?	09	06	1	1	1	1	45	N	2	2_x000D_
1	04	06	1	1	2	1	22	N	2	1_x000D_
?	09	06	1	1	2	1	24	N	2	2_x000D_
1	06	06	1	1	7	1	30	S	2	2_x000D_
1	08	11	1	1	1	1	34	N	2	2_x000D_
3	01	06	1	1	7	1	28	F	2	2_x000D_
1	08	06	1	1	3	1	30	N	2	2_x000D_
1	10	06	1	1	3	1	25	S	2	2_x000D_
1	14	06	1	1	4	1	30	N	1	2_x000D_
?	07	06	1	1	5	1	40	N	2	2_x000D_
?	09	06	1	1	1	1	30	N	2	2_x000D_
?	14	06	2	1	1	1	40	N	1	2_x000D_
1	09	02	1	1	1	1	35	N	2	2_x000D_
1	09	02	1	1	1	1	30	N	2	2_x000D_
1	10	04	1	1	2	1	22	N	2	2_x000D_
1	09	06	1	1	1	1	40	N	2	2_x000D_
1	19	06	1	1	2	1	30	N	1	2_x000D_
?	10	10	1	1	3	1	25	N	2	2_x000D_
?	10	10	1	1	3	1	28	N	2	2_x000D_
1	08	05	1	1	1	1	30	S	1	2_x000D_
1	09	06	1	1	1	1	35	N	2	2_x000D_
1	09	06	1	7	2	1	35	N	2	2_x000D_
1	11	06	1	1	3	1	28	N	2	1_x000D_
?	09	06	1	1	1	1	35	N	2	2_x000D_
1	08	06	1	1	2	1	41	S	1	2_x000D_
1	07	06	1	1	1	1	30	N	1	2_x000D_
1	09	06	1	1	1	1	22	N	1	2_x000D_
1	19	06	1	1	1	1	40	N	2	2_x000D_
1	12	05	1	7	2	1	28	N	1	2_x000D_
?	04	06	1	1	3	1	25	G	2	1_x000D_
?	19	06	1	1	3	1	25	G	2	2_x000D_
?	13	06	1	1	1	1	45	N	1	2_x000D_
?	09	05	1	7	1	1	30	N	2	2_x000D_
1	09	06	1	1	1	1	40	N	2	2_x000D_
1	09	04	1	1	1	1	40	N	2	2_x000D_
?	04	06	1	1	1	1	30	N	2	2_x000D_
?	19	06	2	1	1	1	28	N	2	2_x000D_
?	13	06	1	1	1	1	45	N	2	2_x000D_
1	14	06	1	1	2	1	45	N	1	2_x000D_
1	19	06	1	1	2	1	35	F	2	2_x000D_
1	14	06	1	1	1	1	30	N	2	1_x000D_
?	08	01	1	1	1	1	30	N	2	2_x000D_
?	09	06	1	1	1	1	22	N	2	2_x000D_
1	08	06	1	1	1	1	40	N	2	2_x000D_
?	09	06	1	1	1	1	30	N	2	2_x000D_
1	12	06	1	1	2	1	40	N	1	2_x000D_
?	10	10	1	1	3	1	45	F	2	2_x000D_
?	14	06	1	1	1	1	45	N	2	2_x000D_
?	07	06	1	1	2	1	28	N	1	2_x000D_
?	08	06	1	1	3	1	30	N	2	2_x000D_
1	10	06	1	1	2	1	30	N	2	2_x000D_
?	02	10	1	1	7	1	32	F	2	2_x000D_
1	13	02	1	7	2	1	32	N	2	2_x000D_
?	09	06	1	1	1	1	35	N	2	2_x000D_
?	10	06	1	1	1	1	28	N	2	2_x000D_
3	01	06	1	1	7	1	17	G	2	2_x000D_
1	09	06	1	1	2	1	40	N	2	2_x000D_
?	02	06	1	1	3	1	28	S	2	2_x000D_
?	06	06	1	1	3	1	25	S	2	2_x000D_
1	14	06	1	1	2	1	35	N	1	2_x000D_
?	07	06	1	1	2	1	30	G	2	1_x000D_
1	09	05	1	1	1	1	32	N	2	2_x000D_
1	04	06	1	1	2	1	30	S	2	1_x000D_
?	06	06	1	1	1	1	45	N	2	2_x000D_
?	09	06	1	1	1	1	40	N	2	2_x000D_
?	09	06	1	1	1	1	45	N	2	2_x000D_
1	14	06	1	1	1	1	50	N	1	2_x000D_
?	09	06	1	1	1	1	40	N	2	2_x000D_
1	19	06	1	1	1	1	40	N	2	2_x000D_
?	09	06	1	1	1	1	35	N	2	2_x000D_
1	09	06	1	1	1	1	40	N	2	2_x000D_
?	09	06	1	1	1	1	40	N	1	2_x000D_
?	08	06	1	1	1	1	35	N	1	2_x000D_
1	06	05	1	3	2	1	25	N	1	2_x000D_
3	02	06	1	1	3	1	20	F	2	2_x000D_
?	12	06	1	1	7	1	30	N	1	2_x000D_
?	10	05	1	4	1	1	35	S	2	2_x000D_
?	14	06	1	1	1	1	40	N	2	2_x000D_
1	12	06	1	1	1	1	35	N	2	2_x000D_
1	09	06	1	1	1	1	40	N	1	2_x000D_
?	10	06	1	1	1	1	45	N	2	2_x000D_
?	04	06	1	1	1	1	35	N	2	1_x000D_
?	09	06	1	1	1	1	35	N	2	2_x000D_
?	19	06	1	1	1	1	30	N	2	2_x000D_
?	09	06	1	1	1	1	30	N	2	2_x000D_
1	08	06	1	1	1	1	40	N	2	2_x000D_
2	04	06	1	1	7	1	60	G	2	1_x000D_
1	14	06	2	1	2	1	35	N	1	2_x000D_
1	10	06	1	1	2	1	28	N	2	1_x000D_
1	09	06	1	1	2	1	30	N	2	2_x000D_
1	09	05	1	1	3	1	35	N	2	2_x000D_
1	09	06	1	1	1	1	50	N	2	2_x000D_
?	09	06	1	1	2	1	30	N	1	2_x000D_
?	19	07	1	1	7	1	28	F	2	1_x000D_
1	13	05	1	1	2	1	32	N	2	1_x000D_
1	10	06	1	1	3	1	52	N	2	1_x000D_
?	09	06	1	1	1	1	40	N	2	2_x000D_
1	08	06	1	1	2	1	24	N	2	2_x000D_
1	10	06	1	3	?	1	50	N	2	2_x000D_
?	19	11	1	1	8	1	40	N	2	2_x000D_
1	08	01	1	7	1	1	30	N	2	2_x000D_
1	14	06	1	1	1	1	50	N	2	2_x000D_
3	01	06	1	1	7	1	16	F	2	2_x000D_
?	12	06	1	1	7	1	45	N	1	2_x000D_
1	09	05	1	3	6	1	45	N	1	2_x000D_
?	10	04	1	1	4	1	25	N	2	2_x000D_
1	10	05	1	7	2	1	21	S	2	2_x000D_
1	04	06	1	1	7	1	25	G	2	1_x000D_
1	09	11	1	1	1	1	30	N	1	2_x000D_
2	06	06	1	1	1	1	24	N	2	2_x000D_
1	09	06	1	1	1	1	40	N	2	2_x000D_
?	13	06	1	1	1	1	35	N	2	2_x000D_
?	02	06	1	1	3	1	30	F	2	2_x000D_
1	07	06	1	1	1	1	30	N	2	2_x000D_
?	14	06	1	7	1	1	50	N	1	2_x000D_
1	09	06	1	1	4	1	40	N	2	2_x000D_
1	12	06	1	1	5	1	28	N	2	2_x000D_
1	10	06	1	1	2	1	23	S	2	1_x000D_
1	12	10	1	1	2	1	32	N	2	2_x000D_
?	07	06	1	1	1	1	27	N	2	2_x000D_
1	12	06	1	1	1	1	20	N	2	2_x000D_
2	13	06	1	7	1	1	40	N	1	2_x000D_
1	12	06	1	1	1	1	40	N	2	2_x000D_
?	09	05	1	7	2	1	32	N	1	2_x000D_
?	10	06	1	1	5	1	30	S	2	2_x000D_
3	09	06	1	1	1	1	40	N	1	2_x000D_
1	09	05	1	6	2	1	40	N	1	2_x000D_
1	04	06	1	6	3	1	35	G	2	1_x000D_
?	19	06	1	1	1	1	25	N	2	2_x000D_
?	10	06	1	4	1	1	28	N	2	1_x000D_
1	08	06	1	1	2	1	25	N	2	2_x000D_
1	06	06	1	1	1	1	40	N	1	2_x000D_
1	19	06	1	1	1	1	40	N	2	2_x000D_
?	09	06	1	1	7	1	45	N	2	2_x000D_
1	13	06	1	1	1	1	50	N	2	2_x000D_
?	13	06	1	1	1	1	50	N	2	2_x000D_
1	09	06	1	1	1	1	45	N	2	2_x000D_
1	19	06	1	1	7	1	28	N	2	2_x000D_
?	02	06	2	1	3	1	28	N	2	2_x000D_
?	13	05	1	1	2	1	30	S	2	2_x000D_
1	09	06	1	1	1	1	30	N	2	2_x000D_
?	02	06	1	1	7	1	28	S	2	2_x000D_
1	09	06	1	1	7	1	30	N	2	2_x000D_
1	10	05	1	7	2	1	21	N	2	2_x000D_
1	04	06	1	1	7	1	25	S	2	1_x000D_
1	09	06	1	1	1	1	40	N	1	2_x000D_
?	10	06	1	7	4	1	48	N	2	2_x000D_
?	10	06	1	7	5	1	30	N	2	2_x000D_
?	09	06	1	1	1	1	40	N	2	2_x000D_
?	09	06	1	1	1	1	30	N	2	2_x000D_
1	09	06	1	1	1	1	40	N	2	2_x000D_
1	10	06	1	1	1	1	45	N	2	2_x000D_
1	10	05	1	1	2	1	28	N	2	1_x000D_
?	02	06	1	1	3	1	30	N	2	2_x000D_
?	07	06	1	1	1	1	40	N	2	2_x000D_
1	08	06	1	1	1	1	45	N	2	2_x000D_
?	04	06	1	1	7	1	45	F	2	1_x000D_
?	14	06	2	1	1	1	32	N	1	2_x000D_
?	09	06	1	1	1	1	40	N	2	2_x000D_
?	08	06	1	1	2	1	40	N	2	2_x000D_
1	09	01	1	1	1	1	40	N	1	2_x000D_
1	13	11	1	7	2	1	42	N	1	2_x000D_
1	12	11	1	7	3	1	32	S	1	2_x000D_
?	09	06	1	1	1	1	40	N	2	2_x000D_
1	06	02	1	1	1	1	35	N	2	2_x000D_
?	09	06	1	1	1	1	40	N	2	2_x000D_
?	14	06	1	1	1	1	45	N	2	2_x000D_
1	13	05	1	1	2	1	35	N	2	2_x000D_
?	02	06	1	1	3	1	40	N	2	2_x000D_
1	09	06	1	1	2	1	30	N	2	2_x000D_
?	06	10	1	1	3	1	28	N	2	2_x000D_
1	04	02	1	1	1	1	22	N	2	1_x000D_
?	08	05	1	1	?	1	32	N	2	2_x000D_
?	13	06	1	1	1	1	40	N	2	2_x000D_
?	10	06	1	1	1	1	40	N	1	2_x000D_
1	07	06	1	1	1	1	40	N	2	2_x000D_
1	16	06	1	1	1	1	30	N	2	2_x000D_
?	04	06	1	1	3	1	45	F	2	1_x000D_
1	09	05	1	1	2	1	35	N	2	2_x000D_
?	02	06	1	1	3	1	30	F	2	2_x000D_
?	09	06	1	1	1	1	30	N	2	2_x000D_
1	10	06	1	1	2	1	30	N	2	1_x000D_
1	12	06	1	1	3	1	40	N	2	2_x000D_
?	09	06	1	1	1	1	40	N	2	2_x000D_
1	09	06	1	1	4	1	32	N	2	2_x000D_
1	09	06	1	1	5	1	32	N	2	2_x000D_
1	07	01	1	1	2	1	25	N	1	2_x000D_
1	09	06	1	1	1	1	45	N	2	2_x000D_
1	14	05	1	1	2	1	40	N	1	2_x000D_
?	02	06	1	1	3	1	30	N	2	2_x000D_
1	08	05	1	1	2	1	26	N	2	2_x000D_
1	05	05	1	1	3	1	42	N	2	2_x000D_
1	09	06	1	1	2	1	40	N	1	2_x000D_
?	05	02	1	1	2	1	25	G	2	2_x000D_
?	08	01	1	1	1	1	35	N	2	2_x000D_
?	04	01	1	1	2	1	28	G	2	2_x000D_
1	09	01	1	1	1	1	22	N	2	2_x000D_
?	07	06	1	1	1	1	30	N	2	2_x000D_
?	07	06	1	1	1	1	40	N	2	2_x000D_
1	12	03	1	1	2	1	27	N	2	2_x000D_
?	06	06	1	1	1	1	40	N	2	2_x000D_
?	14	06	1	1	1	1	40	N	2	2_x000D_
?	09	06	1	1	1	1	45	N	2	2_x000D_
1	14	06	1	1	1	1	35	N	2	2_x000D_
?	14	06	1	1	1	1	40	N	2	2_x000D_
1	14	02	1	1	1	1	45	N	1	2_x000D_
?	19	06	1	2	2	1	40	N	1	2_x000D_
?	19	06	1	1	1	1	19	N	2	2_x000D_
1	09	06	1	1	1	1	45	N	2	2_x000D_
1	09	06	1	1	2	1	30	N	2	2_x000D_
1	09	06	1	1	3	1	35	N	2	2_x000D_
1	14	06	1	1	1	1	30	N	2	2_x000D_
?	13	06	1	1	?	1	30	N	2	2_x000D_
1	09	05	1	1	2	1	30	N	2	2_x000D_
?	01	06	1	1	7	1	20	F	2	2_x000D_
?	09	06	1	1	1	1	30	N	2	2_x000D_
?	08	06	1	1	1	1	18	N	2	2_x000D_
1	09	06	1	1	1	1	30	N	1	2_x000D_
?	14	06	1	1	1	1	40	N	1	2_x000D_
?	09	07	1	1	7	1	28	N	1	2_x000D_
?	10	10	1	1	2	1	30	S	2	1_x000D_
?	09	03	1	1	1	1	25	N	1	2_x000D_
1	08	06	1	1	1	1	40	N	2	2_x000D_
1	14	06	1	1	2	1	45	N	1	2_x000D_
?	04	06	1	1	2	1	40	S	2	1_x000D_
?	06	10	1	1	2	1	30	S	2	2_x000D_
1	09	04	1	1	2	1	30	N	1	2_x000D_
?	04	06	1	1	3	1	36	F	2	1_x000D_
1	08	08	1	1	1	1	35	N	2	2_x000D_
1	10	05	1	1	2	1	48	N	2	1_x000D_
?	19	06	1	1	4	1	28	N	2	2_x000D_
1	14	06	1	1	1	1	30	N	1	2_x000D_
?	01	06	1	1	7	1	35	F	2	2_x000D_
?	10	06	1	1	1	1	30	N	2	1_x000D_
1	08	06	2	1	1	1	42	N	1	2_x000D_
?	09	06	1	1	1	1	40	N	2	2_x000D_
1	09	05	1	1	2	1	40	N	2	2_x000D_
1	05	06	1	1	3	1	32	S	2	2_x000D_
?	09	05	1	1	3	1	40	N	2	2_x000D_
?	05	10	1	1	2	1	45	N	2	2_x000D_
?	06	02	1	7	2	1	30	N	2	2_x000D_
?	02	06	1	1	3	1	28	G	2	2_x000D_
?	09	06	1	1	1	1	40	N	2	2_x000D_
1	08	06	1	1	2	1	30	N	2	2_x000D_
1	08	04	1	1	1	1	25	N	2	2_x000D_
1	08	06	1	1	3	1	26	N	2	2_x000D_
1	13	06	1	1	1	1	42	N	2	2_x000D_
?	09	06	1	1	4	1	32	N	1	2_x000D_
1	08	05	1	1	2	1	40	S	1	2_x000D_
?	09	05	1	1	2	1	30	N	2	2_x000D_
?	04	06	1	1	7	1	40	F	2	2_x000D_
?	08	05	1	1	2	1	30	N	2	2_x000D_
?	02	06	1	1	3	1	28	N	2	2_x000D_
1	10	05	1	1	1	1	30	N	2	2_x000D_
1	10	06	1	1	1	1	30	N	2	?_x000D_
1	09	01	1	1	1	1	40	N	1	2_x000D_
?	10	06	1	1	4	1	30	N	2	2_x000D_
?	10	06	1	1	5	1	30	N	1	1_x000D_
?	07	06	1	1	1	1	40	N	2	2_x000D_
1	09	02	1	1	1	1	40	N	1	2_x000D_
?	09	06	1	1	2	1	45	N	1	2_x000D_
?	09	05	1	1	2	1	35	N	2	2_x000D_
?	04	06	1	1	3	1	28	F	2	2_x000D_
1	08	06	1	1	1	1	31	N	2	2_x000D_
1	10	06	1	1	1	1	40	N	2	2_x000D_
1	19	06	1	1	1	1	40	N	2	2_x000D_
?	06	06	1	1	2	1	33	N	1	2_x000D_
?	04	06	1	1	2	1	50	F	2	2_x000D_
?	09	05	1	1	2	1	40	N	2	2_x000D_
?	11	06	1	1	3	1	30	N	2	1_x000D_
?	09	06	1	1	2	1	40	N	2	2_x000D_
?	01	06	1	1	3	1	28	F	2	2_x000D_
1	09	06	1	1	1	1	35	N	2	2_x000D_
1	14	06	1	1	2	1	40	N	1	2_x000D_
?	14	06	1	1	2	1	20	N	2	2_x000D_
?	09	06	1	1	1	1	50	N	2	2_x000D_
1	09	06	1	1	2	1	40	N	2	2_x000D_
?	02	06	1	1	3	1	20	N	2	2_x000D_
1	09	06	1	1	1	1	35	N	2	2_x000D_
?	09	06	1	1	1	1	35	N	2	2_x000D_
?	09	06	1	1	1	1	30	N	2	2_x000D_
1	12	06	1	1	1	1	28	N	2	1_x000D_
?	07	06	1	1	1	1	40	N	2	1_x000D_
1	08	05	1	1	7	1	35	S	2	2_x000D_
1	09	06	1	1	1	1	40	N	2	2_x000D_
?	14	06	1	1	1	1	41	N	2	2_x000D_
?	13	06	1	1	1	1	45	N	2	2_x000D_
?	14	06	1	1	?	1	40	N	2	2_x000D_
1	12	06	1	1	2	1	30	N	2	2_x000D_
?	13	10	1	1	3	1	30	N	2	2_x000D_
1	10	06	1	1	2	1	28	N	2	1_x000D_
1	07	02	1	1	3	1	30	N	2	2_x000D_
1	09	06	1	1	1	1	32	N	1	2_x000D_
1	07	05	1	1	1	1	35	N	1	2_x000D_
?	09	06	1	1	1	1	45	N	2	2_x000D_
1	09	06	1	1	1	1	45	N	2	2_x000D_
1	09	06	1	1	1	1	28	N	1	2_x000D_
1	08	01	1	1	2	1	38	N	2	2_x000D_
?	02	06	1	1	5	1	25	N	2	2_x000D_
1	14	06	1	1	1	1	26	N	2	2_x000D_
1	08	06	1	3	1	1	35	N	2	2_x000D_
?	01	06	1	3	1	1	16	F	2	2_x000D_
1	09	06	1	1	1	1	40	N	2	2_x000D_
?	09	05	1	1	2	1	40	N	2	2_x000D_
?	02	06	1	1	3	1	28	F	2	2_x000D_
?	09	06	1	1	1	1	30	N	2	2_x000D_
1	09	06	1	1	1	1	28	N	2	2_x000D_
?	09	06	1	1	1	1	40	N	1	2_x000D_
1	08	07	1	1	3	1	34	N	2	2_x000D_
?	02	05	1	1	2	1	28	N	2	2_x000D_
?	08	06	1	1	4	1	40	N	2	2_x000D_
?	09	06	1	1	5	1	40	N	2	2_x000D_
1	14	06	1	1	1	1	45	N	2	2_x000D_
1	12	06	1	1	1	1	28	N	2	2_x000D_
1	14	04	1	1	1	1	40	N	2	2_x000D_
1	09	06	1	1	1	1	48	N	2	2_x000D_
1	12	06	1	1	2	1	35	N	2	2_x000D_
1	09	06	1	1	1	1	40	N	2	2_x000D_
1	06	06	1	1	1	1	30	N	1	2_x000D_
1	09	06	1	1	1	1	40	N	1	2_x000D_
1	14	06	1	1	1	1	65	N	1	2_x000D_
?	10	06	1	1	1	1	40	N	2	2_x000D_
?	09	05	1	1	2	1	40	N	2	2_x000D_
1	04	06	1	1	3	1	45	G	2	1_x000D_
1	09	05	1	1	2	1	45	N	2	2_x000D_
1	04	06	1	1	7	1	28	F	2	2_x000D_
1	10	06	1	1	4	1	28	N	2	2_x000D_
?	13	06	1	1	5	1	30	N	2	2_x000D_
1	09	06	1	1	1	1	40	N	2	2_x000D_
1	14	06	1	1	2	1	45	N	2	2_x000D_
1	10	10	1	1	3	1	35	N	2	2_x000D_
1	09	06	1	1	1	1	40	N	2	2_x000D_
1	14	06	1	1	1	1	32	N	2	2_x000D_
1	09	06	1	1	2	1	32	S	2	2_x000D_
?	09	06	1	1	1	1	40	N	2	2_x000D_
1	13	06	1	1	1	1	28	N	2	2_x000D_
?	07	01	1	7	2	1	35	N	2	2_x000D_
1	04	06	1	1	3	1	30	F	2	2_x000D_
1	09	01	1	7	2	1	33	N	2	1_x000D_
1	04	07	1	1	7	1	28	F	2	1_x000D_
?	15	06	1	1	1	1	35	N	2	2_x000D_
?	09	06	1	1	1	1	40	N	2	2_x000D_
?	09	06	1	1	1	1	40	N	2	2_x000D_
?	10	06	1	1	2	1	40	N	2	1_x000D_
?	10	06	1	1	3	1	45	N	2	1_x000D_
?	09	06	1	1	1	1	30	N	2	2_x000D_
1	09	06	1	1	1	1	35	N	2	2_x000D_

## Sheet: general
Accident_Severity	Day_of_Week	Month	Year	Time	Junction_Type	Traffic_Control	Collision_Type	Light
F	2	01	14	1430	5	1	09	1
F	1	01	14	1210	1	4	09	1
F	6	01	14	1730	5	4	09	1
F	1	01	14	1905	1	8	09	2
F	6	01	14	1115	7	4	04	3
F	4	01	14	0400	3	4	09	1
F	2	01	14	0550	3	4	02	2
F	3	01	14	0130	1	8	09	3
F	6	01	14	0615	1	4	09	2
F	1	01	14	2125	1	1	09	4
F	2	01	14	1155	1	8	02	1
S	3	01	14	2000	7	8	07	3
F	4	01	14	1705	1	4	09	3
F	3	01	14	0300	1	4	11	3
F	6	01	14	0045	7	4	09	3
F	7	01	14	0105	5	4	02	3
F	6	01	14	1100	3	6	09	2
M	7	01	14	0030	2	5	03	3
S	4	01	14	1500	1	4	02	1
F	5	01	14	1330	1	4	09	1
F	6	01	14	1900	2	4	09	3
F	3	01	14	0205	3	1	09	3
F	2	01	14	2200	7	4	09	3
F	4	01	14	1030	7	1	11	1
F	5	01	14	2345	1	1	09	3
F	3	01	14	0150	2	1	01	3
S	2	01	14	0755	2	1	04	1
G	5	01	14	2345	1	8	09	3
F	5	01	14	1815	3	4	09	2
F	7	02	14	2020	7	4	09	3
F	6	02	14	1530	7	8	09	1
F	4	02	14	1640	7	2	04	1
M	2	02	14	1545	2	4	02	1
G	6	02	14	1910	5	1	09	2
F	7	02	14	1330	7	1	01	1
S	4	02	14	1230	7	4	09	1
G	5	02	14	1145	2	6	09	1
F	5	02	14	1745	7	1	07	1
F	2	02	14	1415	1	4	09	1
F	2	02	14	0620	3	2	09	2
G	4	02	14	1300	7	4	02	1
F	2	02	14	1500	1	1	09	1
M	5	02	14	0600	7	1	08	1
F	7	02	14	0240	7	1	09	3
F	3	02	14	0115	2	4	11	3
F	2	02	14	0520	2	4	07	2
F	4	02	14	2240	2	4	09	3
F	4	02	14	0045	1	1	09	1
G	5	02	14	1530	7	8	02	1
F	1	02	14	0845	1	4	09	1
F	6	02	14	2030	1	1	02	3
M	7	02	14	1820	7	1	02	2
F	1	02	14	0645	1	1	09	2
G	1	02	14	1900	3	1	02	2
F	7	02	14	1905	7	1	01	4
F	7	02	14	0930	1	1	09	1
F	1	02	14	0630	2	5	09	2
G	2	02	14	2235	1	1	01	3
F	1	02	14	2355	1	4	09	3
F	1	02	14	2140	1	2	02	3
F	2	03	14	2245	1	1	09	4
F	3	03	14	0810	4	1	09	2
F	1	03	14	0400	1	1	09	2
F	6	03	14	0930	3	1	09	1
F	2	03	14	0220	2	5	02	4
F	5	03	14	0500	7	8	09	4
F	6	03	14	0730	1	4	09	1
G	2	03	14	0330	1	1	08	3
F	2	03	14	0630	3	1	02	2
S	1	01	14	2140	1	1	02	3
M	2	03	14	2320	2	8	04	4
F	7	03	14	0145	7	4	09	3
F	7	03	14	0345	7	1	09	3
F	3	03	14	2220	3	4	09	2
G	6	03	14	1200	1	4	09	2
G	1	03	14	1430	3	1	09	1
F	3	03	14	1500	1	4	09	1
M	5	03	14	0615	7	4	08	1
S	4	03	14	2230	1	2	07	3
F	3	04	14	1130	1	1	09	1
M	6	04	14	1030	1	6	02	1
F	7	04	14	0745	7	2	09	1
F	3	04	14	0930	7	4	09	1
F	7	04	14	1605	1	1	09	1
F	7	04	14	0930	7	1	09	1
F	4	04	14	0500	1	2	09	2
G	6	04	14	1330	1	1	02	1
F	5	04	14	0700	1	8	09	1
F	3	04	14	1245	7	3	09	1
F	2	04	14	1540	1	4	09	1
F	3	04	14	1005	5	4	09	1
G	7	04	14	2200	1	1	09	3
F	4	04	14	1630	1	4	09	1
F	3	03	14	0300	1	1	09	4
F	5	01	14	0500	2	4	01	2
F	1	01	14	0745	2	4	09	1
F	6	04	14	1120	5	4	09	3
F	4	03	14	1930	1	1	09	3
F	1	04	14	0745	1	1	09	1
F	6	04	14	2010	2	4	09	3
F	7	04	14	0330	7	4	08	3
F	4	04	14	0325	1	4	09	3
M	4	03	14	0405	7	1	02	2
F	4	05	14	1830	1	4	08	2
F	2	05	14	0230	1	1	09	4
F	3	05	14	2200	1	4	09	3
G	4	05	14	1930	3	4	02	2
S	4	05	14	0600	2	5	02	2
G	2	05	14	0510	3	4	01	2
G	5	05	14	1715	3	1	09	1
F	2	05	14	1615	1	8	09	1
F	3	05	14	0300	1	4	09	1
F	4	05	14	1330	1	4	09	1
F	1	05	14	0400	1	1	09	1
F	6	05	14	2300	1	1	09	3
F	7	05	14	2045	1	4	09	4
F	6	05	14	2200	1	1	09	3
F	6	05	14	1930	1	2	09	1
F	5	05	14	1400	5	6	09	1
F	6	05	14	0130	1	4	09	4
F	7	05	14	0910	1	4	09	1
F	4	05	14	0330	1	1	02	1
F	5	05	14	1030	6	1	09	1
S	1	05	14	2345	3	4	07	4
F	2	05	14	0025	3	1	09	3
F	2	05	14	2230	3	1	09	1
F	4	05	14	0905	1	8	09	1
F	4	05	14	2105	1	2	09	3
F	2	05	14	1615	3	8	09	1
F	4	06	14	0820	1	1	09	2
F	5	06	14	1145	1	1	09	1
F	1	06	14	0430	1	1	09	2
G	1	06	14	0815	2	6	01	1
S	7	06	14	2220	3	4	01	2
F	7	06	14	1615	1	4	02	1
G	2	06	14	1930	1	4	09	2
F	2	02	14	0525	1	1	02	2
M	5	02	14	0515	1	1	02	2
F	4	03	14	0700	1	1	09	1
M	3	05	14	2320	1	1	02	3
F	2	05	14	0630	7	4	09	2
F	5	05	14	1030	2	5	09	1
F	4	06	14	0730	1	1	02	1
F	3	06	14	2215	3	4	05	3
M	4	05	14	1115	2	6	04	1
G	5	06	14	1300	7	1	02	1
G	4	06	14	2315	3	1	09	4
F	5	06	14	1115	1	4	09	1
F	5	07	14	1635	1	4	09	1
F	5	07	14	0500	3	4	02	1
F	1	07	14	1615	7	1	09	1
F	7	07	14	0400	2	2	09	2
F	4	07	14	0930	2	6	04	1
F	5	07	14	0100	7	1	08	3
F	4	06	14	0330	3	1	09	3
F	6	06	14	0930	3	1	09	1
F	6	07	14	2330	3	1	09	3
F	3	07	14	1100	1	4	09	1
S	3	07	14	1320	3	8	04	1
F	7	07	14	0730	2	4	09	2
G	7	07	14	1100	1	2	02	1
F	4	07	14	2045	1	1	09	4
M	6	07	14	1430	7	1	02	1
S	2	06	14	1300	1	4	09	1
F	4	07	14	1030	7	1	07	1
F	4	07	14	2235	1	1	09	3
F	1	07	14	0230	5	4	09	3
F	1	07	14	0730	3	4	04	1
F	3	06	14	2105	2	1	02	2
S	7	07	14	0840	1	4	05	1
F	2	07	14	0530	1	4	09	1
S	7	07	14	1300	3	1	01	1
F	6	07	14	2315	3	1	09	4
M	1	06	14	1630	1	8	04	1
F	1	06	14	0045	7	8	09	3
F	4	08	14	0115	3	2	09	3
F	1	08	14	0945	4	1	09	1
G	6	08	14	2245	3	1	09	3
G	5	08	14	0615	1	4	05	1
F	5	08	14	1830	7	8	09	2
F	6	08	14	1000	1	1	01	1
F	6	08	14	0530	7	8	09	2
F	6	08	14	1800	7	8	09	1
F	3	08	14	0845	5	3	07	2
F	4	08	14	1635	5	4	09	1
S	2	08	14	2025	2	2	04	3
F	4	08	14	0200	1	2	09	3
G	4	08	14	2345	2	4	11	3
F	7	08	14	1910	1	4	09	2
F	5	08	14	0125	1	1	09	3
F	4	08	14	2130	1	4	02	3
F	4	07	14	0915	3	4	02	1
G	2	07	14	1100	3	7	09	1
G	6	03	14	1600	2	4	09	1
G	1	08	14	2215	2	4	09	3
F	7	08	14	1530	7	4	09	1
F	7	08	14	1150	1	8	09	1
F	7	09	14	0930	4	1	02	1
F	7	09	14	2025	3	1	02	3
F	7	09	14	0210	1	2	09	3
M	3	09	14	1230	1	1	02	1
F	7	08	14	1700	2	3	09	1
F	3	09	14	0930	1	4	04	1
G	4	09	14	0145	1	4	09	3
G	7	09	14	1100	3	4	09	1
F	4	09	14	0545	3	1	04	2
F	1	09	14	1030	3	5	02	1
F	4	09	14	0610	2	6	01	2
F	4	09	14	1150	2	6	04	3
G	2	09	14	1930	2	1	09	3
M	4	09	14	1905	1	4	04	2
F	5	09	14	2005	3	4	09	3
F	4	09	14	0815	1	4	09	2
G	3	09	14	1630	1	4	09	1
F	5	09	14	2030	1	4	09	3
F	2	09	14	0630	1	4	09	1
F	6	09	14	2345	2	4	09	3
F	3	09	14	0130	3	1	09	3
F	6	09	14	2000	3	3	09	4
S	7	09	14	1400	1	4	09	1
F	1	09	14	0645	2	1	09	2
F	4	09	14	2100	2	1	02	3
F	1	09	14	2300	2	1	09	3
G	2	09	14	1400	1	1	09	1
F	6	09	14	1900	1	1	02	3
F	6	09	14	1045	1	6	02	1
F	1	09	14	0730	1	4	09	1
F	4	09	14	1230	3	1	09	1
F	6	09	14	1405	1	4	09	1
S	7	09	14	0630	1	1	02	1
F	6	09	14	0030	3	3	09	3
F	2	09	14	1930	1	1	09	3
S	3	09	14	0400	1	4	01	2
F	7	09	14	1620	1	1	02	1
G	5	09	14	1035	1	1	11	3
G	6	09	14	2315	3	1	02	4
F	5	09	14	2210	4	4	02	3
F	4	10	14	1545	2	4	09	1
F	4	10	14	0840	1	4	09	1
F	5	10	14	1420	1	4	09	1
F	1	10	14	1550	2	4	02	1
G	3	10	14	0355	1	4	08	3
G	6	10	14	0810	3	4	02	1
F	6	10	14	0500	1	4	09	2
F	4	10	14	2005	1	4	09	1
G	3	10	14	1030	1	4	02	1
F	5	10	14	1530	1	4	09	1
F	6	10	14	0740	1	4	09	1
F	5	10	14	0730	1	1	05	1
F	2	10	14	1630	3	1	04	1
G	1	09	14	0730	1	1	02	2
F	6	10	14	2015	1	4	09	1
F	3	10	14	2120	1	1	09	3
F	4	10	14	1400	3	1	09	1
F	4	10	14	0015	1	1	04	3
F	3	10	14	1000	3	1	09	1
S	4	10	14	0515	2	4	04	2
F	3	10	14	1845	1	4	02	2
G	1	11	14	1100	1	4	09	1
G	3	11	14	1305	1	4	09	1
F	2	11	14	0735	3	4	09	1
F	2	07	14	0800	1	1	01	1
G	7	11	14	0625	1	4	02	2
F	1	01	14	0630	1	4	02	1
F	6	03	14	1750	2	4	09	1
F	6	06	14	0200	1	4	08	3
F	7	03	14	0700	2	1	09	2
F	3	03	14	0730	1	4	02	1
F	3	06	14	0810	1	4	09	1
F	3	07	14	2130	2	1	09	3
G	5	08	14	1515	1	4	09	1
G	2	11	14	1820	1	4	09	2
F	3	11	14	1215	1	4	09	1
G	3	11	14	0730	1	4	05	1
F	5	11	14	1150	1	6	09	1
G	6	10	14	0805	3	4	09	1
F	6	11	14	2100	3	4	09	3
F	4	11	14	0400	1	4	09	3
F	6	11	14	0530	1	4	08	2
M	6	11	14	0715	1	4	02	1
F	7	11	14	1100	3	4	09	1
F	4	11	14	1210	4	4	09	1
F	7	11	14	2050	1	4	09	3
F	5	11	14	1500	1	4	09	1
G	4	11	14	0900	1	4	09	1
F	3	11	14	1800	1	4	05	2
S	5	12	14	0400	3	4	09	3
F	5	12	14	1510	1	4	01	1
F	7	12	14	0900	5	4	09	1
F	7	12	14	1130	1	4	02	1
F	2	12	14	0140	3	4	09	3
S	3	12	14	1230	1	4	09	1
F	3	12	14	0515	3	1	09	2
G	1	12	14	0800	1	4	02	1
G	2	12	14	1110	1	4	09	1
F	6	11	14	2200	2	4	09	3
G	3	11	14	2000	1	4	09	2
F	2	12	14	2230	2	6	09	3
G	5	11	14	0540	1	4	09	2
S	2	12	14	0510	3	4	07	1
F	7	11	14	1930	1	1	09	3
G	5	11	14	1815	1	1	09	2
S	5	12	14	1605	1	1	09	1
F	3	12	14	0530	1	1	09	2
G	3	11	14	0800	1	4	09	1
G	7	12	14	1300	3	4	02	1
F	2	12	14	1645	1	1	01	1
S	7	11	14	0315	2	4	04	3
F	5	11	14	0915	7	4	09	1
M	6	11	14	2200	1	6	08	3
G	5	10	14	1110	1	4	09	3
F	3	12	14	1300	2	4	09	3
S	1	06	14	0730	1	8	07	1
F	3	06	14	0415	1	4	09	2
F	2	09	14	0210	1	1	09	4
F	3	03	14	0750	7	4	02	1
F	2	11	14	1930	3	1	01	2
S	1	12	14	2045	1	1	11	4
F	3	12	14	2300	1	1	09	4
G	5	01	14	2000	1	4	09	2
M	3	01	14	0700	1	4	02	2
F	1	03	14	0700	2	4	09	2
F	1	06	14	0810	1	4	09	1
