# Supplementary material for: An econometric analysis in identifying behavioral and demographic factors associated with road crash severity in Bangladesh: Evidence from the Dhaka metropolitan city
Source: PLoS One. 2026 Jan 21;21(1):e0340607. doi: 10.1371/journal.pone.0340607 (PMC12823002; doi:10.1371/journal.pone.0340607)
Supplement: S5 Data — (XLSX) [file pone.0340607.s005.xlsx]

## Sheet: driver
Fitness_Certification	Vehicle_Type	Vehicle_Maneuver	Vehicle_Loading	Vehicle_Defects	Vehicle_Damage	Driver_Sex	Driver_Age	Driver_Injury	Alcohol	Seat_Belt
1	14	06	1	1	2	1	38	N	2	2_x000D_
?	02	06	1	1	7	1	28	N	2	2_x000D_
1	09	05	1	1	1	1	40	N	2	2_x000D_
1	08	06	1	1	2	1	40	N	2	2_x000D_
1	08	06	1	1	2	1	26	N	2	2_x000D_
?	19	10	1	1	3	1	50	N	2	2_x000D_
?	09	06	1	1	1	1	40	N	1	2_x000D_
?	14	06	1	1	1	1	45	N	2	2_x000D_
?	12	06	1	1	1	1	30	N	1	2_x000D_
1	09	06	1	1	1	1	35	N	2	2_x000D_
1	13	06	1	1	1	1	40	N	2	2_x000D_
1	14	11	1	1	1	1	40	N	2	2_x000D_
1	09	05	1	2	2	1	40	N	2	2_x000D_
1	06	06	1	1	2	1	28	G	2	2_x000D_
1	13	07	1	1	2	1	30	N	2	2_x000D_
1	12	10	1	1	2	1	20	G	2	2_x000D_
?	09	06	1	1	1	1	30	N	2	2_x000D_
1	13	06	1	1	1	1	20	N	2	2_x000D_
1	09	06	1	1	1	1	35	N	2	2_x000D_
?	09	06	1	1	1	1	40	N	2	2_x000D_
?	09	05	1	1	4	1	40	N	2	2_x000D_
?	13	06	1	1	5	1	30	S	2	2_x000D_
?	04	06	1	1	2	1	35	S	2	1_x000D_
?	04	06	1	1	3	1	25	S	2	1_x000D_
?	14	06	1	1	1	1	45	N	2	2_x000D_
1	09	09	1	1	2	1	29	N	1	2_x000D_
2	19	09	1	1	3	1	30	F	1	2_x000D_
1	19	10	1	1	3	1	40	S	2	2_x000D_
1	08	06	1	1	2	1	28	N	1	2_x000D_
1	09	06	1	1	1	1	40	N	1	2_x000D_
1	10	06	1	1	2	1	30	N	1	1_x000D_
?	02	06	1	1	3	1	35	N	2	2_x000D_
1	10	04	1	1	5	1	48	N	2	2_x000D_
1	09	04	1	1	5	1	30	N	2	2_x000D_
1	06	06	1	1	1	1	38	N	2	2_x000D_
1	09	06	1	7	1	1	35	N	2	2_x000D_
1	09	06	1	1	7	1	49	S	2	2_x000D_
1	13	04	1	7	2	1	40	N	1	2_x000D_
?	14	06	1	1	1	1	38	N	1	2_x000D_
?	04	06	1	1	7	1	37	F	2	1_x000D_
?	12	05	1	1	2	1	21	N	2	2_x000D_
?	02	06	1	1	3	1	28	N	2	2_x000D_
1	14	06	1	1	1	1	38	N	1	2_x000D_
1	14	06	1	1	1	1	45	N	2	2_x000D_
?	09	06	1	1	1	1	40	N	2	2_x000D_
1	08	05	1	6	1	1	22	N	2	2_x000D_
3	04	05	1	1	7	1	27	F	2	2_x000D_
1	08	06	1	1	1	1	40	G	2	2_x000D_
1	09	05	1	1	1	1	40	N	2	2_x000D_
1	14	06	1	1	2	1	37	N	1	2_x000D_
1	08	06	1	1	2	1	40	N	2	2_x000D_
1	05	06	1	1	1	1	35	N	2	2_x000D_
?	13	05	1	1	2	1	35	N	2	2_x000D_
?	02	06	1	1	7	1	28	S	2	2_x000D_
1	14	06	1	1	1	1	24	N	1	2_x000D_
?	14	06	1	1	1	1	45	N	2	2_x000D_
1	10	06	1	1	2	1	32	N	2	1_x000D_
1	10	06	1	1	3	1	40	N	2	1_x000D_
?	10	06	1	1	1	1	40	N	2	2_x000D_
?	09	06	1	1	1	1	40	N	2	2_x000D_
?	07	05	1	1	1	1	40	N	2	2_x000D_
?	14	05	2	7	2	1	40	N	1	2_x000D_
?	02	06	1	1	3	1	50	F	2	2_x000D_
?	09	06	1	1	1	1	45	N	2	2_x000D_
1	09	06	1	1	1	1	45	N	2	2_x000D_
?	09	06	1	1	1	1	35	N	2	2_x000D_
?	09	06	1	1	1	1	45	N	2	2_x000D_
1	14	06	1	1	1	1	40	N	2	2_x000D_
1	09	06	1	1	1	1	40	N	2	2_x000D_
1	10	04	1	1	2	1	23	S	1	2_x000D_
1	12	06	1	1	1	1	40	N	1	2_x000D_
1	08	05	1	1	1	1	32	N	1	2_x000D_
1	09	05	1	1	2	1	32	S	2	2_x000D_
?	02	06	1	1	3	1	45	N	2	2_x000D_
?	14	06	1	1	1	1	40	N	2	2_x000D_
1	09	06	1	1	1	1	40	N	2	2_x000D_
1	14	06	1	1	1	1	40	N	2	2_x000D_
1	09	06	1	1	?	1	30	N	2	2_x000D_
1	09	08	1	1	1	1	45	N	2	2_x000D_
1	08	06	1	1	2	1	45	N	2	2_x000D_
1	12	04	1	1	4	1	35	N	2	1_x000D_
?	08	06	1	1	1	1	35	N	2	2_x000D_
1	08	06	1	1	1	1	40	N	2	2_x000D_
?	19	06	1	1	7	1	28	F	2	2_x000D_
?	14	06	1	1	2	1	40	N	2	2_x000D_
1	02	06	1	1	7	1	35	F	2	2_x000D_
2	09	06	1	1	1	1	40	N	2	2_x000D_
2	06	06	1	7	1	1	30	N	2	2_x000D_
?	04	06	1	1	1	1	28	N	2	1_x000D_
1	12	06	1	1	2	1	28	N	2	2_x000D_
?	09	06	1	1	1	1	40	N	2	2_x000D_
1	09	06	1	1	2	1	40	N	1	2_x000D_
?	09	06	1	1	1	1	40	N	2	2_x000D_
?	09	06	1	1	1	1	40	N	2	2_x000D_
?	09	06	1	1	1	1	40	N	2	2_x000D_
?	19	06	1	1	7	1	45	N	2	2_x000D_
?	09	06	1	1	1	1	45	N	2	2_x000D_
?	09	06	1	1	1	1	40	N	2	2_x000D_
1	08	06	1	1	1	1	30	N	2	2_x000D_
?	09	06	1	1	1	1	45	N	2	2_x000D_
1	09	06	1	1	1	1	40	N	2	2_x000D_
1	10	06	1	1	3	1	35	N	2	1_x000D_
1	10	06	1	1	3	1	28	N	2	1_x000D_
1	12	06	1	1	2	1	36	N	2	2_x000D_
?	02	10	1	1	3	1	43	F	2	2_x000D_
?	10	06	1	1	4	1	40	N	2	1_x000D_
?	04	06	1	1	5	1	30	S	2	1_x000D_
1	09	06	1	1	1	1	40	N	2	2_x000D_
1	13	01	1	1	2	1	38	N	2	2_x000D_
1	06	04	1	1	4	1	30	N	1	2_x000D_
1	10	10	1	1	1	1	34	N	2	1_x000D_
1	07	06	1	1	2	1	45	N	2	1_x000D_
?	09	06	1	1	2	1	40	N	2	2_x000D_
1	02	06	1	1	3	1	01	N	2	2_x000D_
1	09	06	1	1	1	1	40	N	2	2_x000D_
1	08	06	1	1	2	1	35	N	2	2_x000D_
?	04	06	1	1	3	1	30	G	2	1_x000D_
?	09	06	1	?	?	1	42	N	2	2_x000D_
?	09	06	1	1	2	1	40	S	2	2_x000D_
1	09	06	1	1	1	1	40	N	2	2_x000D_
?	09	06	1	1	1	1	40	N	2	2_x000D_
?	09	06	1	1	1	1	40	N	2	2_x000D_
1	13	06	1	1	1	1	40	N	2	2_x000D_
1	12	06	1	1	1	1	40	N	2	2_x000D_
?	09	06	1	1	1	1	40	N	2	2_x000D_
?	09	06	1	1	1	1	40	N	2	2_x000D_
?	09	06	1	1	1	1	40	N	2	2_x000D_
?	09	06	1	1	?	1	40	N	2	2_x000D_
1	07	06	1	1	2	1	28	N	2	1_x000D_
1	08	06	1	1	3	1	30	N	2	2_x000D_
1	08	05	1	1	1	1	50	N	1	2_x000D_
?	10	06	1	1	1	1	35	N	2	2_x000D_
?	06	06	1	1	2	1	45	N	2	2_x000D_
1	09	06	1	1	1	1	45	N	1	2_x000D_
?	08	06	1	1	1	1	30	N	2	2_x000D_
?	14	06	1	1	1	1	40	N	2	2_x000D_
?	11	06	1	1	2	1	40	N	2	2_x000D_
?	04	06	1	1	7	1	27	G	2	2_x000D_
1	09	06	1	1	1	1	27	N	2	2_x000D_
?	10	06	1	1	1	1	45	N	2	2_x000D_
?	09	06	1	1	1	1	40	N	2	2_x000D_
?	09	06	1	1	1	1	40	N	2	2_x000D_
1	09	06	1	1	2	1	35	N	2	2_x000D_
1	09	06	1	1	3	1	40	N	2	2_x000D_
1	09	06	1	1	1	?	?	N	1	2_x000D_
?	09	06	1	1	1	1	40	N	1	2_x000D_
?	09	06	1	1	1	1	40	N	1	2_x000D_
1	12	06	1	1	2	1	21	N	2	2_x000D_
?	09	06	1	1	1	1	40	N	2	2_x000D_
1	09	06	1	1	1	1	40	N	2	2_x000D_
?	09	04	1	1	2	1	30	N	2	2_x000D_
?	02	06	1	1	1	?	28	N	2	2_x000D_
1	08	06	1	2	1	1	26	N	2	2_x000D_
?	14	06	1	1	1	1	38	N	2	2_x000D_
?	13	01	1	1	1	1	25	N	2	2_x000D_
?	06	06	1	1	1	1	40	N	2	2_x000D_
1	06	07	1	1	2	1	30	N	2	2_x000D_
1	15	07	1	1	2	1	30	N	1	2_x000D_
?	03	07	1	1	3	1	24	S	2	2_x000D_
?	09	06	1	1	1	1	35	N	2	2_x000D_
?	08	06	1	1	1	1	30	N	2	2_x000D_
?	09	06	1	1	2	1	35	N	2	2_x000D_
?	02	06	1	1	3	1	28	N	2	2_x000D_
?	09	06	1	1	1	1	30	N	2	2_x000D_
?	06	06	1	1	2	1	38	N	2	2_x000D_
1	04	04	1	1	3	1	28	G	2	2_x000D_
?	09	06	1	1	1	1	40	N	1	2_x000D_
1	09	07	1	1	1	1	32	N	1	2_x000D_
1	06	11	1	1	7	1	28	G	2	2_x000D_
1	14	06	1	1	2	1	40	N	2	2_x000D_
?	04	06	1	1	7	1	45	F	1	2_x000D_
?	09	06	1	1	1	1	30	N	2	2_x000D_
1	09	06	1	1	1	1	40	N	2	2_x000D_
1	15	01	1	1	1	1	30	N	2	2_x000D_
1	09	06	1	1	2	1	30	N	2	2_x000D_
?	02	06	1	1	1	1	28	F	2	2_x000D_
1	09	05	1	2	2	1	40	N	2	2_x000D_
1	09	06	1	1	3	1	45	N	2	2_x000D_
1	09	06	1	1	2	1	28	N	2	2_x000D_
?	09	06	1	1	1	1	40	N	2	2_x000D_
1	12	07	1	1	1	1	24	N	2	2_x000D_
?	14	06	1	1	1	1	40	N	2	2_x000D_
1	14	06	1	1	1	1	35	N	2	2_x000D_
1	14	06	1	1	1	1	50	N	2	2_x000D_
?	09	06	1	1	1	1	30	N	1	2_x000D_
?	09	06	1	1	1	1	30	N	1	2_x000D_
?	09	06	1	1	1	1	30	N	2	2_x000D_
?	14	06	1	1	1	1	30	N	2	2_x000D_
?	14	06	1	1	1	1	30	N	1	2_x000D_
1	14	06	1	1	1	1	28	N	2	2_x000D_
?	04	06	1	1	3	1	22	F	2	2_x000D_
?	09	06	1	1	1	1	30	N	2	2_x000D_
1	09	06	1	1	1	1	30	N	2	2_x000D_
?	08	06	1	1	1	1	30	N	2	2_x000D_
?	10	06	1	1	1	1	20	N	2	2_x000D_
?	10	06	1	1	1	1	35	N	2	2_x000D_
?	19	06	1	1	1	1	30	N	2	2_x000D_
1	12	09	1	1	1	1	40	N	2	2_x000D_
?	09	06	1	1	1	1	40	N	2	2_x000D_
?	19	11	1	7	1	1	42	N	2	2_x000D_
?	09	06	1	1	1	1	40	N	1	1_x000D_
?	09	06	1	1	1	1	40	N	2	2_x000D_
?	09	06	1	1	1	1	30	N	2	2_x000D_
1	13	05	1	1	3	1	30	N	1	2_x000D_
1	04	06	1	1	3	1	42	F	2	1_x000D_
?	14	06	1	1	1	1	40	N	1	2_x000D_
1	09	06	1	1	1	1	35	N	2	2_x000D_
1	09	06	1	1	1	1	40	N	2	2_x000D_
1	09	06	1	1	1	1	35	N	2	2_x000D_
1	09	06	1	1	1	1	30	N	2	2_x000D_
?	14	06	1	1	1	1	40	N	2	2_x000D_
1	09	06	1	1	2	1	40	N	2	2_x000D_
1	09	06	1	1	1	1	40	N	2	2_x000D_
1	09	06	1	1	1	1	40	N	2	2_x000D_
1	12	06	1	1	1	1	45	N	2	1_x000D_
1	08	06	1	1	1	1	35	N	2	2_x000D_
1	09	06	1	1	1	1	45	N	2	2_x000D_
1	09	01	1	1	2	1	30	N	2	2_x000D_
1	10	06	1	1	3	1	28	N	2	2_x000D_
1	09	06	1	1	1	1	40	N	2	2_x000D_
1	08	11	1	7	2	1	40	N	2	2_x000D_
1	13	01	1	1	7	1	30	N	1	2_x000D_
1	09	11	1	7	7	1	32	N	2	2_x000D_
1	08	06	1	1	1	1	22	N	1	2_x000D_
3	01	01	1	1	7	1	22	G	1	2_x000D_
1	13	06	1	1	1	1	40	N	2	1_x000D_
?	09	06	1	1	1	1	40	N	2	2_x000D_
3	09	04	1	1	2	1	40	N	1	2_x000D_
1	09	01	1	1	3	1	40	N	1	2_x000D_
?	09	06	1	1	2	1	40	N	2	2_x000D_
1	12	06	1	1	1	1	40	N	2	1_x000D_
1	08	06	1	1	1	1	30	N	2	2_x000D_
1	08	02	1	1	3	1	40	N	2	2_x000D_
?	14	06	1	1	2	1	35	N	2	2_x000D_
?	04	07	1	1	7	1	42	N	2	2_x000D_
1	10	06	1	1	4	1	40	N	2	1_x000D_
1	19	03	1	1	5	1	40	N	2	2_x000D_
?	09	06	1	1	1	1	35	N	2	2_x000D_
1	14	06	1	1	7	1	40	N	2	2_x000D_
1	09	05	1	1	8	1	40	N	1	2_x000D_
1	06	09	1	1	3	1	35	N	1	2_x000D_
1	09	06	1	1	2	1	45	N	2	2_x000D_
1	04	06	1	1	3	1	36	F	2	1_x000D_
3	14	06	1	1	1	1	40	N	2	2_x000D_
1	04	06	1	1	1	1	30	N	2	1_x000D_
1	09	06	1	1	8	1	40	N	2	2_x000D_
1	09	06	1	1	1	1	40	N	2	2_x000D_
1	09	06	1	1	1	1	40	N	2	2_x000D_
1	09	06	1	1	8	1	40	N	2	2_x000D_
1	09	06	1	1	1	1	40	N	2	2_x000D_
1	09	06	1	1	1	1	35	N	2	2_x000D_
1	09	06	1	1	1	1	40	N	2	2_x000D_
1	10	06	1	1	1	1	35	N	2	1_x000D_
1	19	06	1	1	1	1	35	N	2	1_x000D_
1	19	06	1	1	1	1	40	N	2	2_x000D_
1	19	05	1	1	2	1	30	N	2	2_x000D_
3	02	11	1	1	1	1	40	N	2	2_x000D_
1	09	06	1	1	1	1	40	N	2	2_x000D_
1	14	06	1	1	1	1	40	N	2	2_x000D_
1	13	06	1	1	1	1	35	N	2	2_x000D_
1	09	06	1	1	1	1	40	N	2	2_x000D_
1	14	06	1	1	1	1	35	N	2	2_x000D_
1	04	06	1	1	1	1	26	G	2	1_x000D_
1	09	06	1	1	1	1	40	N	2	2_x000D_
1	04	06	1	1	1	1	45	N	2	1_x000D_
1	10	06	1	1	1	1	28	N	2	1_x000D_
1	04	06	1	1	1	1	45	N	2	1_x000D_
1	12	06	1	3	1	1	35	N	2	2_x000D_
1	09	06	1	1	1	1	40	N	2	2_x000D_
1	09	06	1	1	1	1	35	N	2	2_x000D_
1	04	06	1	1	1	1	30	F	2	1_x000D_
1	09	06	1	1	1	1	40	N	2	2_x000D_
1	14	06	1	1	1	1	35	N	2	2_x000D_
1	05	06	1	1	2	1	50	N	2	2_x000D_
1	14	06	1	1	2	1	50	N	2	2_x000D_
1	09	06	1	1	1	1	40	N	2	2_x000D_
1	09	06	1	1	1	1	35	N	2	2_x000D_
1	09	06	1	1	1	1	45	N	2	2_x000D_
3	02	06	1	1	1	1	40	F	2	2_x000D_
1	09	06	1	1	1	1	45	N	2	2_x000D_
1	09	06	1	1	1	1	35	N	2	2_x000D_
1	10	06	1	1	1	1	54	N	2	1_x000D_
1	08	06	1	1	1	1	40	S	2	2_x000D_
2	19	06	1	1	1	1	45	N	2	2_x000D_
1	09	06	1	1	1	1	40	N	2	2_x000D_
1	14	06	1	1	1	1	45	N	2	2_x000D_
1	09	06	1	1	1	1	35	N	1	2_x000D_
1	08	06	1	1	1	1	33	N	1	2_x000D_
1	09	06	1	1	1	1	40	N	2	2_x000D_
1	04	06	1	1	1	1	35	N	2	1_x000D_
1	08	06	2	1	2	1	50	N	2	2_x000D_
1	14	06	1	1	1	1	45	N	1	2_x000D_
1	08	06	1	1	1	1	45	N	2	2_x000D_
1	08	06	1	1	1	1	50	N	2	2_x000D_
1	09	06	1	1	1	1	30	N	2	2_x000D_
1	09	09	1	1	1	1	45	N	2	2_x000D_
1	14	06	2	1	2	1	40	F	1	2_x000D_
1	08	06	1	1	1	1	45	N	2	2_x000D_
1	09	06	1	1	1	1	32	N	2	2_x000D_
1	08	06	1	1	1	1	45	N	2	2_x000D_
1	04	06	1	1	1	1	40	F	2	1_x000D_
1	14	06	2	1	1	1	50	N	1	2_x000D_
1	10	11	1	7	2	1	40	N	2	1_x000D_
1	11	11	1	7	2	1	30	N	2	1_x000D_
1	09	06	1	1	1	1	40	N	2	2_x000D_
1	09	06	1	1	1	1	40	N	2	2_x000D_
1	08	06	1	1	1	1	45	N	2	2_x000D_
1	09	06	1	1	1	1	40	N	2	2_x000D_
1	14	06	1	1	1	1	40	N	2	2_x000D_
1	09	06	1	1	1	1	40	N	2	2_x000D_
1	04	06	1	1	1	1	42	N	2	1_x000D_
1	12	06	1	1	1	1	35	N	2	2_x000D_
1	04	06	1	1	2	1	40	F	2	1_x000D_
1	10	06	1	1	1	1	45	N	2	1_x000D_
1	14	06	1	1	1	1	26	N	2	2_x000D_
1	08	02	1	1	1	1	35	N	2	2_x000D_
1	07	06	1	1	1	1	30	N	2	1_x000D_
1	12	06	1	1	1	1	40	N	2	2_x000D_
1	14	06	1	1	1	1	40	N	2	2_x000D_
1	07	06	1	1	1	1	45	N	1	2_x000D_
1	07	02	1	1	1	1	40	N	2	1_x000D_
1	10	06	1	1	1	1	42	N	2	1_x000D_
1	07	06	1	1	1	1	38	N	2	2_x000D_
1	19	06	1	1	2	1	18	N	2	2_x000D_
1	04	06	1	1	3	1	45	G	2	1_x000D_
1	09	06	1	1	1	1	40	N	2	2_x000D_
1	08	06	1	1	1	1	30	N	2	2_x000D_
1	09	06	1	1	1	1	35	N	2	2_x000D_
1	09	06	1	1	1	1	42	N	2	2_x000D_
1	07	06	1	1	3	1	45	S	2	1_x000D_
1	14	06	1	1	1	1	35	N	2	2_x000D_
1	09	06	1	1	1	1	24	N	2	2_x000D_
1	14	06	1	1	1	1	42	N	2	2_x000D_
1	04	06	1	1	1	1	30	N	2	2_x000D_
1	09	06	1	1	1	1	18	N	2	2_x000D_
1	08	06	1	1	1	1	40	N	2	2_x000D_
1	09	06	1	1	1	1	25	N	2	2_x000D_
1	08	06	1	1	1	1	28	N	2	2_x000D_
1	09	06	1	1	1	1	35	N	2	2_x000D_
1	08	06	1	1	1	1	30	N	2	2_x000D_
1	11	06	1	2	2	1	25	N	2	1_x000D_
1	07	06	1	1	1	1	28	N	2	2_x000D_
1	08	05	1	1	1	1	45	N	2	2_x000D_
1	12	04	1	1	1	1	30	N	2	2_x000D_
1	09	06	1	1	2	1	35	N	2	2_x000D_
1	09	06	1	1	1	1	35	N	2	2_x000D_
1	04	06	1	1	2	1	30	G	2	1_x000D_
1	07	06	1	1	3	1	30	G	2	1_x000D_
1	09	06	1	1	1	1	35	N	2	2_x000D_
1	14	06	1	1	1	1	35	N	2	2_x000D_
1	14	06	1	1	1	1	40	N	2	2_x000D_
1	19	06	1	1	1	1	37	N	2	2_x000D_
1	09	06	1	1	1	1	23	N	2	2_x000D_
1	09	06	1	1	1	1	29	N	2	2_x000D_
3	03	06	1	1	3	1	27	G	2	2_x000D_
1	09	06	1	1	1	1	23	N	2	2_x000D_
1	09	06	1	1	5	1	40	N	1	2_x000D_
1	06	06	2	1	7	1	35	G	1	2_x000D_
1	10	01	1	1	2	1	35	N	2	1_x000D_
1	02	06	1	1	3	1	45	N	2	2_x000D_
1	07	06	1	1	1	1	30	N	2	1_x000D_
1	09	06	1	1	1	1	35	N	2	2_x000D_
1	09	06	1	1	1	1	30	N	1	2_x000D_
1	10	06	1	1	1	1	26	N	2	1_x000D_
1	04	06	1	7	1	1	30	N	2	1_x000D_
1	09	06	1	6	1	1	40	N	2	2_x000D_
1	04	06	1	1	3	1	30	G	2	1_x000D_
3	04	06	1	7	1	1	28	N	1	2_x000D_
1	08	06	1	1	1	1	29	N	2	2_x000D_
1	14	06	1	1	1	1	40	N	2	2_x000D_
1	14	06	1	1	1	1	35	N	2	2_x000D_
1	09	06	1	1	1	1	30	N	2	2_x000D_
1	07	06	1	1	1	1	35	N	2	2_x000D_
1	09	05	1	7	1	1	32	N	2	2_x000D_
1	09	06	1	1	1	1	30	N	2	2_x000D_
1	08	06	1	1	1	1	35	N	2	2_x000D_
1	14	06	1	1	1	1	55	N	2	2_x000D_
1	19	06	1	1	1	1	28	N	2	2_x000D_
1	09	06	1	1	1	1	30	N	2	2_x000D_
1	19	06	1	1	7	1	40	F	2	2_x000D_
1	08	06	1	1	1	1	40	N	2	2_x000D_
1	07	06	1	1	1	1	28	N	2	2_x000D_
1	10	02	1	1	1	1	30	N	2	2_x000D_
3	02	06	1	1	1	1	35	F	2	2_x000D_
3	02	06	1	1	1	1	28	G	2	2_x000D_
3	02	06	1	1	1	1	27	G	2	2_x000D_
1	14	06	1	1	1	1	33	N	2	2_x000D_
1	09	06	1	1	1	1	35	N	2	2_x000D_
1	09	06	1	1	1	1	26	N	2	2_x000D_
1	19	06	1	1	1	1	35	N	2	2_x000D_
1	08	06	1	1	4	1	30	N	2	2_x000D_
1	08	06	1	1	1	1	35	N	2	2_x000D_
1	07	07	1	1	1	1	30	N	2	2_x000D_
1	09	06	1	1	1	1	30	N	2	2_x000D_
1	08	06	1	1	1	1	35	N	2	2_x000D_
1	09	06	1	1	1	1	35	N	2	2_x000D_
1	02	06	1	1	1	1	35	N	2	2_x000D_
1	08	06	1	1	1	1	35	N	2	2_x000D_
1	09	06	1	1	1	1	35	N	2	2_x000D_
1	14	06	1	1	1	1	35	N	2	2_x000D_
1	09	06	1	1	1	1	28	N	2	2_x000D_
1	09	06	1	1	1	1	40	N	2	2_x000D_
1	14	06	1	1	1	1	40	N	2	2_x000D_
1	08	06	1	1	1	1	30	N	2	2_x000D_
1	14	06	1	1	1	1	35	N	2	2_x000D_
1	09	02	1	1	1	1	42	N	2	2_x000D_
1	12	06	1	1	1	1	35	N	2	2_x000D_
1	08	06	1	1	1	1	30	N	2	2_x000D_
1	14	02	2	7	8	1	30	F	1	2_x000D_
2	14	06	1	1	2	1	50	N	2	2_x000D_
1	04	06	1	1	7	1	38	F	2	1_x000D_
1	14	06	1	1	1	1	30	N	2	2_x000D_
1	09	02	1	1	1	1	35	N	2	2_x000D_
1	14	06	1	1	1	1	30	N	2	2_x000D_
1	14	06	1	1	2	1	50	N	2	2_x000D_
1	14	01	1	1	3	1	28	N	2	2_x000D_
1	09	06	1	1	1	1	35	N	2	2_x000D_
1	09	05	1	1	1	1	32	N	2	2_x000D_
1	06	06	1	1	1	1	25	N	2	2_x000D_
1	09	05	1	7	1	1	30	N	2	2_x000D_
1	10	05	1	1	3	1	32	N	2	1_x000D_
1	09	06	1	1	1	1	35	N	2	2_x000D_
1	09	06	1	1	1	1	30	N	2	2_x000D_
1	10	06	1	1	1	1	35	N	2	1_x000D_
1	09	08	1	1	3	1	22	N	2	2_x000D_
1	14	06	1	1	1	1	30	N	2	2_x000D_
1	06	06	1	1	1	1	35	N	2	2_x000D_
3	02	06	1	1	1	1	30	F	2	2_x000D_
1	08	08	1	1	1	1	30	N	2	2_x000D_
2	19	06	1	1	1	1	35	G	2	2_x000D_
1	09	06	1	1	1	1	28	N	2	2_x000D_
1	08	06	1	1	1	1	35	G	2	2_x000D_
1	09	06	1	1	1	1	35	N	2	2_x000D_
1	04	06	1	1	1	1	39	F	2	2_x000D_
1	14	06	1	1	1	1	32	N	2	2_x000D_
1	14	06	1	1	1	1	32	N	2	2_x000D_
1	09	06	1	1	1	1	29	N	2	2_x000D_
1	09	06	1	1	1	1	30	N	2	2_x000D_
1	09	01	1	1	1	1	30	N	2	2_x000D_
1	14	06	1	1	1	1	35	N	2	2_x000D_
1	09	06	1	1	1	1	30	N	2	2_x000D_
1	09	06	1	1	1	1	32	N	2	2_x000D_
1	08	06	1	1	1	1	40	N	2	2_x000D_
1	09	06	1	1	1	1	38	N	2	2_x000D_
1	08	06	1	1	1	1	29	N	2	2_x000D_
1	08	06	1	1	1	1	30	N	2	2_x000D_
1	04	06	1	1	3	1	32	G	2	1_x000D_
1	09	06	1	1	1	1	35	N	2	2_x000D_
1	14	06	1	1	8	1	35	N	2	2_x000D_
1	09	06	1	1	1	1	30	N	2	2_x000D_
1	09	06	1	1	1	1	32	N	2	2_x000D_
1	14	06	1	1	1	1	35	N	2	2_x000D_
1	04	04	1	1	2	1	35	F	2	1_x000D_
1	09	06	1	1	1	1	30	N	2	2_x000D_
1	08	06	1	1	1	1	38	N	2	2_x000D_
1	14	06	1	1	1	1	30	N	2	2_x000D_
1	14	06	1	1	1	1	35	F	2	2_x000D_
1	09	06	1	1	1	1	35	N	2	2_x000D_
1	04	06	1	1	3	1	30	F	2	1_x000D_
1	14	06	1	1	1	1	40	N	2	2_x000D_
?	09	06	1	1	1	1	30	N	2	2_x000D_
?	19	06	1	1	1	1	30	N	2	2_x000D_
1	13	06	1	1	1	1	38	N	2	2_x000D_
?	09	06	1	1	1	1	30	N	2	2_x000D_
?	09	06	1	1	1	1	35	N	2	2_x000D_
1	14	06	1	3	8	1	22	N	2	2_x000D_
1	05	06	1	1	7	1	30	N	2	2_x000D_
1	14	04	1	7	2	1	40	N	2	2_x000D_
1	04	06	1	1	7	1	25	G	2	1_x000D_
1	04	06	1	1	1	1	23	N	2	1_x000D_
1	09	05	1	1	1	1	35	N	2	2_x000D_
?	02	06	1	1	7	1	28	N	2	2_x000D_
1	14	07	1	1	2	1	46	N	1	2_x000D_
?	04	06	1	1	7	1	28	F	2	2_x000D_
1	16	06	1	3	1	1	38	N	2	2_x000D_
?	01	06	1	3	7	1	38	F	2	2_x000D_
?	08	06	1	1	1	1	40	N	2	2_x000D_
1	09	11	1	1	1	1	22	N	2	2_x000D_
1	08	01	1	1	1	1	30	N	2	2_x000D_
?	10	06	1	1	2	1	?	N	2	1_x000D_
1	04	06	1	1	3	1	35	G	2	1_x000D_
?	12	11	?	?	1	1	?	F	?	?_x000D_
?	?	?	?	?	?	1	?	N	2	2_x000D_
1	07	05	1	2	2	1	28	N	2	1_x000D_
?	02	06	1	1	3	1	35	S	2	2_x000D_
1	09	04	1	7	2	1	44	N	2	2_x000D_
?	04	06	2	1	3	1	30	G	2	2_x000D_
1	09	06	1	7	2	1	40	N	2	2_x000D_
1	09	05	1	1	2	1	45	N	2	2_x000D_
?	09	06	1	1	2	1	?	N	2	2_x000D_
?	05	06	1	1	7	1	48	F	2	2_x000D_
?	08	06	1	6	1	1	?	N	1	2_x000D_

## Sheet: passenger
0001002101642	1	02	2	22	F	1	4_x000D_
0001002101642	2	02	1	25	G	1	4_x000D_
0001001001442	1	01	1	45	F	1	4_x000D_
0001001001442	2	01	1	60	G	1	1_x000D_
0001001001442	3	01	1	62	G	1	1_x000D_
0001001001442	4	01	2	62	G	1	1_x000D_
0001001001442	5	01	2	48	S	1	1_x000D_
0001004403442	1	01	1	55	F	3	4_x000D_
0001004403442	2	01	1	30	F	3	3_x000D_
0001000604842	1	01	2	50	G	1	1_x000D_
0001000604842	2	01	1	16	G	1	1_x000D_
0001001302342	1	02	1	32	G	1	1_x000D_
0001001302342	2	02	1	35	G	1	1_x000D_
0001001302342	3	02	1	35	S	1	1_x000D_
0001001302342	4	02	1	55	S	1	1_x000D_
0003000503342	1	01	2	20	F	1	1_x000D_
0004000603342	1	01	2	20	S	1	4_x000D_
0004000603342	2	01	1	25	S	1	4_x000D_
0001000604442	1	01	1	44	F	1	1_x000D_
0001000604442	2	02	1	32	F	1	1_x000D_
0001000604442	3	02	1	35	F	1	1_x000D_
0001002601042	1	02	1	50	G	1	4_x000D_
0002001000242	1	01	1	22	F	1	4_x000D_
0002001000242	2	01	2	22	F	1	4_x000D_
0002001000242	3	01	2	24	G	1	1_x000D_
0002001000242	4	01	2	23	G	1	1_x000D_
0002001000242	5	01	2	25	G	1	1_x000D_
0002001000242	6	01	2	26	G	1	1_x000D_
0002001000242	7	01	2	23	S	1	1_x000D_
0002001000242	8	01	2	26	G	1	1_x000D_
0002001000242	9	01	2	23	G	1	1_x000D_
0001000504342	1	02	1	30	F	1	5_x000D_
0002001304342	1	02	1	48	G	1	4_x000D_
0003001904642	1	01	1	30	F	1	1_x000D_
0001000904042	1	02	1	40	F	1	4_x000D_
0001000904042	2	02	1	35	G	1	4_x000D_
0002000804042	1	02	1	02	F	1	1_x000D_
0002000804042	2	02	2	32	G	1	1_x000D_
0001002702842	1	02	1	35	S	1	1_x000D_
0002001104942	1	01	1	35	F	3	4_x000D_
0004001302242	1	01	1	25	F	1	4_x000D_
0004001302242	2	01	1	40	F	1	4_x000D_
0004001302242	3	01	1	35	G	1	4_x000D_
0004001302242	4	01	2	30	G	1	4_x000D_
0004001302242	5	01	2	25	S	1	4_x000D_
0004001302242	6	01	2	10	S	1	4_x000D_
0007005102242	1	01	2	35	F	3	4_x000D_
0002005500142	1	01	1	45	G	1	4_x000D_
0002000500642	1	02	1	30	F	1	2_x000D_
0003001304042	1	02	1	45	S	1	1_x000D_
0003001304042	2	02	1	20	S	1	1_x000D_
0002003001042	1	01	1	25	F	1	1_x000D_
0004002304042	1	02	1	35	S	1	4_x000D_
0022002303342	1	02	2	40	F	1	4_x000D_
0022002303342	2	02	1	10	G	1	4_x000D_
0022002303342	3	02	1	12	S	1	4_x000D_
0003004901042	1	02	2	22	G	1	1_x000D_
0003004901042	2	02	2	23	G	1	1_x000D_
0008000900942	1	02	1	20	F	3	4_x000D_
0008000900942	2	02	1	40	G	1	1_x000D_
0008000900942	3	02	2	30	S	1	1_x000D_
0008000900942	4	02	2	38	S	1	1_x000D_
0008000900942	5	02	1	40	S	1	1_x000D_
0004002701642	1	02	1	30	G	1	4_x000D_
0001001503042	1	01	1	60	G	1	4_x000D_
0003001203042	1	01	1	60	S	1	5_x000D_
0008001502342	1	01	2	30	G	1	4_x000D_
0008001502342	2	01	2	30	G	1	4_x000D_
0003002103242	1	01	1	15	F	1	1_x000D_
0003002103242	2	01	1	15	G	1	4_x000D_
0003002103242	3	01	1	15	G	1	4_x000D_
0003002103242	4	01	1	15	S	1	4_x000D_
0003002103242	5	01	1	15	S	1	4_x000D_
0009003504442	1	02	1	19	G	1	5_x000D_
0009003504442	2	01	2	16	G	1	5_x000D_
0009003504442	3	02	1	42	S	1	5_x000D_
0009003504442	4	02	1	32	S	1	5_x000D_
0009003504442	5	02	2	22	S	1	5_x000D_
0009003504442	6	02	2	33	S	1	5_x000D_
0005002001142	1	02	2	45	F	1	5_x000D_
0006000902442	1	01	1	55	F	1	5_x000D_
0002001002642	1	02	1	28	F	1	5_x000D_
0001000902642	1	02	2	25	F	1	5_x000D_
0006004301242	1	02	1	30	G	1	4_x000D_
0006004301242	2	02	1	45	G	1	4_x000D_
0001001000842	1	02	1	45	G	1	4_x000D_
0004001904242	1	01	1	30	G	1	4_x000D_
0004001904242	2	01	1	28	G	1	4_x000D_
0004001904242	3	01	1	30	G	1	4_x000D_
0004001904242	4	01	1	35	G	1	4_x000D_
0004001904242	5	01	1	30	G	1	4_x000D_
0004001904242	6	01	1	27	G	1	4_x000D_
0004001904242	7	01	1	30	G	1	4_x000D_
0004001904242	8	01	1	28	G	1	4_x000D_
0004001904242	9	01	1	30	G	1	4_x000D_
0004001904242	10	01	1	35	G	1	4_x000D_
0004001904242	11	01	1	30	G	1	4_x000D_
0004001904242	12	01	1	27	G	1	4_x000D_
0008006600142	1	02	2	46	F	1	4_x000D_
0008006600142	2	02	1	40	G	1	4_x000D_
0008006600142	3	02	1	45	G	1	4_x000D_
0010000102342	1	02	1	30	S	1	4_x000D_
0010000102342	2	02	1	35	S	1	4_x000D_
0010000102342	3	02	1	28	S	1	4_x000D_
0010000102342	4	02	1	30	S	1	4_x000D_
0010000102342	5	02	1	26	S	1	4_x000D_
0010000102342	6	02	1	30	S	1	4_x000D_
0010000102342	7	02	1	35	S	1	4_x000D_
0010000102342	8	02	1	28	S	1	4_x000D_
0017000102242	1	02	1	30	F	1	4_x000D_
0017000102242	2	02	2	30	G	1	4_x000D_
0017000102242	3	02	2	18	G	1	4_x000D_
0017000102242	4	02	2	18	G	1	4_x000D_
0009000600142	1	02	1	28	F	1	1_x000D_
0009000600142	2	02	1	25	F	1	1_x000D_
0010001800142	1	02	1	60	F	1	1_x000D_
0042002202142	1	02	1	22	G	1	1_x000D_
0042002202142	2	02	1	23	S	1	1_x000D_
0002001500342	1	01	1	20	F	3	4_x000D_
0007001501242	1	02	1	25	F	1	4_x000D_
0008001001242	1	01	1	28	G	1	4_x000D_
0008001001242	2	01	1	25	G	1	4_x000D_
0008001001242	3	01	1	20	G	1	4_x000D_
0008001001242	4	01	1	30	G	1	4_x000D_
0008001001242	5	01	1	40	G	1	4_x000D_
0008001001242	6	01	1	45	G	1	4_x000D_
0008001001242	7	01	1	30	G	1	4_x000D_
0008001001242	8	01	1	25	G	1	4_x000D_
0008001001242	9	01	1	20	G	1	4_x000D_
0008001001242	10	01	1	30	G	1	4_x000D_
0008001001242	11	01	1	35	G	1	4_x000D_
0011000902442	1	01	1	25	G	1	4_x000D_
0021001302242	1	02	1	28	G	1	4_x000D_
0021001302242	2	02	1	40	G	1	4_x000D_
0021001302242	3	02	1	35	G	1	4_x000D_
0021001302242	4	02	1	22	G	1	4_x000D_
0001001001942	1	01	1	17	F	2	2_x000D_
0010000101642	1	02	1	25	F	1	3_x000D_
0006001501342	1	01	1	64	G	1	5_x000D_
0006001501342	2	01	1	28	G	1	5_x000D_
0006001501342	3	01	1	50	G	1	5_x000D_
0006001501342	4	01	2	20	G	1	5_x000D_
0016002304442	1	02	1	20	F	2	4_x000D_
0016002304442	2	02	1	38	G	2	4_x000D_
0016002304442	3	02	1	20	G	2	4_x000D_
0017002904442	1	02	1	25	G	2	4_x000D_
0017002904442	2	02	1	20	G	2	4_x000D_
0006000801942	1	02	1	20	G	1	4_x000D_
0007001201942	1	02	2	32	G	1	4_x000D_
0005001501642	1	02	1	30	G	1	4_x000D_
0002001804142	1	02	2	25	G	1	4_x000D_
0002001804142	2	02	2	20	G	1	4_x000D_
0007001301442	1	?	1	30	F	2	1_x000D_
