# Supplementary material for: An econometric analysis in identifying behavioral and demographic factors associated with road crash severity in Bangladesh: Evidence from the Dhaka metropolitan city
Source: PLoS One. 2026 Jan 21;21(1):e0340607. doi: 10.1371/journal.pone.0340607 (PMC12823002; doi:10.1371/journal.pone.0340607)
Supplement: S6 Data — (XLSX) [file pone.0340607.s006.xlsx]

## Sheet: driver
Fitness_Certification	Vehicle_Type	Vehicle_Maneuver	Vehicle_Loading	Vehicle_Defects	Vehicle_Damage	Driver_Sex	Driver_Age	Driver_Injury	Alcohol	Seat_Belt
1	13	05	1	1	2	1	35	N	2	2_x000D_
3	02	06	1	1	3	1	30	N	2	2_x000D_
1	09	06	1	1	1	1	40	N	2	2_x000D_
?	14	06	1	1	1	1	45	N	2	2_x000D_
1	09	06	1	1	1	1	20	N	2	2_x000D_
1	08	06	1	1	1	1	40	N	1	2_x000D_
1	09	09	1	1	1	1	28	N	2	2_x000D_
1	09	06	1	1	1	1	50	N	2	2_x000D_
1	13	06	1	1	1	1	26	N	2	2_x000D_
1	08	06	1	1	1	1	30	N	2	2_x000D_
1	09	06	1	1	1	1	28	N	2	2_x000D_
?	09	06	1	1	1	1	50	N	2	2_x000D_
1	09	06	1	1	1	1	35	N	2	2_x000D_
?	08	06	1	1	1	1	28	N	2	2_x000D_
?	08	06	1	1	1	1	32	N	2	2_x000D_
?	08	06	1	1	1	1	30	N	2	2_x000D_
1	09	06	1	1	1	1	38	N	2	2_x000D_
?	09	06	1	1	1	1	30	N	2	2_x000D_
1	09	04	1	1	1	1	40	N	2	2_x000D_
1	10	06	1	1	1	1	32	N	2	1_x000D_
1	07	06	1	1	1	1	40	N	2	2_x000D_
1	04	06	1	1	1	1	25	N	2	1_x000D_
?	09	06	1	1	1	1	40	N	2	2_x000D_
?	09	06	1	1	1	1	40	N	2	2_x000D_
?	09	06	1	1	1	1	30	N	2	2_x000D_
1	08	05	1	1	2	1	40	S	2	2_x000D_
1	08	05	1	1	2	1	36	F	1	2_x000D_
2	19	06	1	1	2	1	45	N	2	2_x000D_
?	02	06	1	1	3	1	35	N	1	2_x000D_
1	14	05	1	1	1	1	40	N	2	2_x000D_
?	12	06	1	1	1	1	30	N	2	2_x000D_
3	12	05	1	1	2	1	40	N	2	2_x000D_
?	02	06	1	1	3	1	45	N	2	2_x000D_
1	10	06	1	1	2	1	45	N	2	2_x000D_
1	09	06	1	1	1	1	40	N	2	1_x000D_
1	07	02	1	1	4	1	35	N	2	2_x000D_
1	04	06	1	1	5	1	28	F	2	1_x000D_
?	09	05	1	1	2	1	40	N	1	2_x000D_
?	19	06	1	1	7	1	35	F	2	2_x000D_
1	13	06	1	1	1	1	40	N	2	2_x000D_
?	14	06	2	1	1	1	40	N	2	2_x000D_
?	07	06	1	7	1	1	40	N	1	2_x000D_
1	09	06	1	1	2	1	40	N	2	2_x000D_
1	04	06	1	1	7	1	45	F	2	2_x000D_
?	07	06	1	3	1	1	40	N	2	2_x000D_
?	19	06	1	1	1	1	48	N	2	2_x000D_
1	18	06	1	1	1	1	35	N	2	2_x000D_
1	08	06	1	1	1	1	43	N	2	2_x000D_
1	09	06	1	1	1	1	30	N	2	2_x000D_
?	11	06	1	1	1	1	35	N	2	2_x000D_
1	09	11	1	?	?	1	22	N	1	2_x000D_
?	02	06	1	1	3	1	45	G	2	2_x000D_
?	09	06	1	1	7	1	35	N	2	2_x000D_
?	01	06	1	1	7	1	28	F	2	2_x000D_
1	08	06	1	1	1	1	50	N	2	2_x000D_
1	14	05	1	1	2	1	30	N	2	2_x000D_
1	04	06	1	1	3	1	25	G	2	1_x000D_
1	13	06	1	1	1	1	32	N	2	2_x000D_
1	13	06	1	1	1	1	40	N	2	2_x000D_
?	09	06	1	1	?	1	30	N	1	2_x000D_
1	04	06	1	1	1	1	40	N	2	2_x000D_
1	10	06	1	1	4	1	40	N	2	1_x000D_
1	10	06	1	1	5	1	40	N	2	1_x000D_
1	10	06	1	1	4	1	40	N	2	1_x000D_
1	10	06	1	1	5	1	40	N	2	1_x000D_
1	10	05	1	1	3	1	30	N	2	1_x000D_
1	04	06	1	1	3	1	28	N	2	2_x000D_
1	10	05	1	1	2	1	40	N	2	2_x000D_
1	05	06	1	1	3	1	45	N	2	2_x000D_
?	09	06	1	1	1	1	40	N	2	2_x000D_
?	09	06	1	1	1	1	40	N	2	2_x000D_
?	09	05	1	1	2	1	30	N	2	2_x000D_
?	10	06	1	1	3	1	40	N	2	2_x000D_
1	10	06	1	1	1	1	24	N	2	2_x000D_
1	09	05	1	1	1	1	22	N	2	2_x000D_
?	02	09	1	1	7	1	28	G	2	2_x000D_
1	09	06	1	1	2	1	35	N	2	2_x000D_
1	09	02	1	1	1	1	33	N	2	2_x000D_
1	10	06	1	1	1	1	30	N	2	2_x000D_
?	08	06	1	1	1	1	40	N	2	2_x000D_
?	04	06	1	1	7	1	28	F	2	2_x000D_
?	09	06	1	1	1	1	30	N	2	2_x000D_
1	15	03	1	3	2	1	28	N	1	2_x000D_
1	10	05	1	1	2	1	38	N	2	2_x000D_
?	19	06	1	1	7	1	40	F	2	2_x000D_
1	09	06	1	1	2	1	38	N	2	2_x000D_
?	08	06	1	6	3	1	40	N	2	2_x000D_
1	10	10	1	1	3	1	28	G	2	1_x000D_
1	10	01	1	1	1	1	40	N	2	2_x000D_
?	09	06	2	1	1	1	40	N	1	2_x000D_
1	13	05	1	1	1	1	27	N	1	2_x000D_
?	02	06	1	1	7	1	28	N	2	2_x000D_
1	09	06	1	1	1	1	40	N	2	2_x000D_
?	09	06	1	1	1	1	40	N	2	2_x000D_
1	09	06	1	1	1	1	40	N	2	2_x000D_
?	14	06	2	1	1	1	30	N	1	2_x000D_
?	14	06	2	1	1	1	30	N	1	2_x000D_
1	09	05	1	1	2	1	40	S	2	2_x000D_
?	19	06	1	1	3	1	35	F	2	2_x000D_
?	09	03	1	1	?	1	30	N	2	2_x000D_
?	10	06	1	1	2	1	30	N	2	1_x000D_
?	02	06	1	1	3	1	50	F	1	2_x000D_
?	09	03	1	1	1	1	30	N	2	2_x000D_
1	14	06	1	1	1	1	45	N	1	2_x000D_
?	14	06	1	1	1	1	45	N	2	2_x000D_
?	08	06	1	1	5	1	18	N	2	2_x000D_
?	09	06	1	1	1	1	20	N	2	2_x000D_
1	08	05	1	1	2	1	21	N	2	2_x000D_
1	11	06	1	1	3	1	30	N	2	1_x000D_
?	09	06	1	1	1	1	40	N	2	2_x000D_
1	09	06	1	1	1	1	40	N	2	2_x000D_
?	12	06	1	1	1	1	28	N	2	2_x000D_
1	08	06	1	1	1	1	40	N	2	2_x000D_
1	11	03	1	1	1	1	40	N	2	2_x000D_
1	04	06	1	1	3	1	25	G	2	1_x000D_
1	04	06	1	1	8	1	28	N	2	2_x000D_
1	09	06	1	1	1	1	28	N	2	2_x000D_
?	08	06	1	1	1	1	40	N	1	2_x000D_
1	04	05	1	1	1	1	45	F	2	2_x000D_
1	09	06	1	1	1	1	45	N	1	2_x000D_
1	10	06	1	6	1	1	30	N	1	2_x000D_
?	10	06	1	1	1	1	35	N	2	2_x000D_
?	08	06	1	1	1	1	40	N	2	2_x000D_
?	09	06	1	1	1	1	45	N	2	2_x000D_
?	09	06	1	1	1	1	40	N	2	2_x000D_
?	10	06	1	1	1	1	40	N	2	2_x000D_
1	18	06	1	1	7	1	20	N	2	2_x000D_
?	09	05	1	1	2	1	30	N	2	2_x000D_
?	02	06	1	1	3	1	32	N	2	2_x000D_
1	14	05	1	1	1	1	35	N	2	2_x000D_
?	04	06	1	1	7	1	35	F	2	1_x000D_
1	08	01	1	1	1	1	20	N	1	2_x000D_
?	02	06	1	1	7	1	30	N	2	2_x000D_
2	09	06	1	7	1	1	22	N	1	2_x000D_
?	04	06	1	2	?	1	28	N	2	2_x000D_
?	10	05	1	1	1	1	30	N	2	1_x000D_
?	10	06	1	1	1	1	32	N	2	2_x000D_
1	04	05	1	1	1	1	22	N	1	2_x000D_
1	12	06	1	1	1	1	22	N	2	2_x000D_
1	09	06	1	1	1	1	35	N	2	2_x000D_
?	13	06	1	1	1	1	40	N	1	2_x000D_
?	09	06	1	1	1	1	35	N	2	2_x000D_
1	07	05	1	1	2	1	32	N	2	1_x000D_
?	02	06	1	1	3	1	28	N	2	2_x000D_
?	19	06	1	1	1	1	27	N	2	2_x000D_
?	13	06	1	1	1	1	22	N	2	2_x000D_
?	19	06	1	1	1	1	25	N	2	2_x000D_
1	09	06	1	1	1	1	28	N	2	2_x000D_
?	14	05	1	1	2	1	32	N	2	2_x000D_
?	02	06	1	1	3	1	40	S	2	2_x000D_
1	19	05	1	1	2	1	28	N	2	2_x000D_
?	02	06	1	1	3	1	45	S	2	2_x000D_
?	13	05	1	1	1	1	30	N	1	2_x000D_
?	13	05	1	1	2	1	35	N	2	2_x000D_
1	09	01	1	?	?	1	45	N	2	2_x000D_
?	04	06	1	1	7	1	20	F	2	2_x000D_
?	08	06	1	1	1	1	50	N	2	2_x000D_
?	09	06	1	1	1	1	40	N	2	2_x000D_
?	14	07	2	1	1	1	30	N	2	2_x000D_
?	08	06	1	1	1	1	45	N	2	2_x000D_
1	08	06	1	1	1	1	30	N	2	2_x000D_
?	09	06	1	1	1	1	28	N	2	2_x000D_
1	09	06	1	1	1	1	28	N	2	2_x000D_
1	15	06	1	1	1	1	40	N	2	2_x000D_
1	09	06	1	1	1	1	45	N	2	2_x000D_
?	09	06	1	1	1	1	40	N	2	2_x000D_
1	09	05	1	1	2	1	40	N	2	2_x000D_
?	04	06	1	1	3	1	27	G	2	1_x000D_
?	14	06	1	1	1	1	40	N	2	2_x000D_
?	14	06	1	1	1	1	30	N	2	2_x000D_
1	09	06	1	1	1	1	40	N	2	2_x000D_
?	09	06	1	1	1	1	26	N	2	2_x000D_
?	09	06	1	1	1	1	20	N	2	2_x000D_
?	09	05	1	1	2	1	35	N	2	2_x000D_
1	10	06	1	1	5	1	28	N	2	1_x000D_
?	09	06	1	1	1	1	40	N	2	2_x000D_
1	04	06	1	1	2	1	32	N	2	1_x000D_
1	14	06	1	1	1	1	32	N	2	2_x000D_
?	14	06	1	1	1	1	30	N	2	2_x000D_
?	?	06	1	1	1	1	30	N	2	2_x000D_
1	07	06	1	1	1	1	32	N	2	2_x000D_
?	09	06	1	1	1	1	40	N	2	2_x000D_
1	09	05	1	1	?	1	40	N	2	2_x000D_
?	02	06	1	1	3	1	32	F	2	2_x000D_
?	14	06	1	1	1	1	45	N	1	2_x000D_
?	04	06	1	1	3	1	40	F	2	1_x000D_
1	08	04	1	1	1	1	20	N	2	2_x000D_
?	09	06	1	1	1	1	35	N	2	2_x000D_
?	08	06	1	1	1	1	40	N	2	2_x000D_
1	09	06	1	1	3	1	45	N	2	2_x000D_
1	19	06	1	1	2	1	25	N	2	2_x000D_
1	12	09	1	1	3	1	40	N	2	2_x000D_
?	19	11	1	7	1	1	30	N	2	2_x000D_
?	08	06	1	1	1	1	35	N	2	2_x000D_
?	07	06	1	1	2	1	30	N	2	2_x000D_
?	08	06	1	1	3	1	40	N	2	2_x000D_
?	09	06	1	1	1	1	40	N	2	2_x000D_
?	10	06	1	1	2	1	30	N	2	1_x000D_
?	19	06	1	1	3	1	45	N	2	2_x000D_
1	14	06	2	1	1	1	30	N	1	2_x000D_
?	19	06	1	1	3	1	45	N	2	2_x000D_
1	09	05	1	1	1	1	40	N	2	2_x000D_
?	04	06	1	1	7	1	55	F	2	1_x000D_
1	19	06	1	1	1	1	20	N	2	2_x000D_
1	09	06	1	1	1	1	32	N	2	2_x000D_
1	07	06	1	1	1	1	27	N	2	1_x000D_
?	09	06	1	1	1	1	40	N	2	2_x000D_
1	09	06	1	1	2	1	19	N	2	2_x000D_
1	09	06	1	1	3	1	30	N	2	2_x000D_
1	11	06	1	1	2	1	30	N	2	2_x000D_
1	10	06	1	1	5	1	40	S	2	2_x000D_
1	?	?	?	?	?	1	31	N	2	2_x000D_
?	02	06	1	1	3	1	30	F	2	2_x000D_
?	09	06	1	1	1	1	40	N	2	2_x000D_
1	09	06	1	1	1	1	28	N	2	2_x000D_
?	?	?	?	?	?	1	40	N	2	2_x000D_
1	08	11	1	1	1	1	25	N	2	2_x000D_
?	09	06	1	1	1	1	35	N	2	2_x000D_
?	09	06	1	1	2	1	30	N	1	2_x000D_
?	13	06	1	1	3	1	40	N	2	2_x000D_
1	09	06	1	1	1	1	28	N	1	2_x000D_
?	09	06	1	1	1	1	25	N	2	2_x000D_
1	09	06	1	1	4	1	35	N	2	2_x000D_
1	09	06	1	1	5	1	30	N	2	2_x000D_
1	09	06	1	1	1	1	40	N	2	2_x000D_
?	08	06	1	1	1	1	40	N	2	2_x000D_
?	09	06	1	1	2	1	40	N	2	2_x000D_
1	09	06	1	1	2	1	40	N	2	1_x000D_
1	12	06	1	1	3	1	45	N	2	2_x000D_
?	09	06	1	1	1	1	40	N	2	2_x000D_
?	09	06	1	1	1	1	50	N	2	2_x000D_
1	14	06	1	1	1	1	45	N	2	2_x000D_
?	07	06	1	1	1	1	21	N	2	2_x000D_
?	09	06	1	1	1	1	40	N	2	2_x000D_
1	09	09	1	1	2	1	48	N	2	2_x000D_
1	09	06	1	1	3	1	30	F	2	2_x000D_
?	09	06	1	1	1	1	40	N	2	2_x000D_
1	13	06	1	1	2	1	35	N	2	2_x000D_
1	11	06	1	1	4	1	28	N	2	1_x000D_
?	10	06	1	1	1	1	30	N	2	2_x000D_
1	09	06	1	1	1	1	45	N	2	2_x000D_
?	09	06	1	1	1	1	45	N	2	2_x000D_
1	07	06	1	1	2	1	45	N	2	2_x000D_
1	04	06	1	1	3	1	27	G	2	1_x000D_
?	09	06	1	1	1	1	35	N	2	2_x000D_
?	12	06	1	1	2	1	24	N	2	2_x000D_
1	10	06	1	1	3	1	28	N	2	1_x000D_
?	19	06	1	1	1	1	35	N	2	2_x000D_
1	09	05	1	1	1	1	26	N	2	2_x000D_
1	10	06	1	1	1	1	40	N	2	2_x000D_
1	09	06	1	1	2	1	45	N	2	2_x000D_
?	02	06	1	1	3	1	28	N	2	2_x000D_
1	09	05	1	1	1	1	50	N	2	2_x000D_
1	09	05	1	1	1	1	42	N	1	2_x000D_
?	04	06	1	3	?	1	30	G	1	2_x000D_
1	09	06	1	1	5	1	42	N	2	2_x000D_
?	09	06	1	1	1	1	40	N	2	1_x000D_
?	09	06	1	1	1	1	40	N	2	2_x000D_
?	09	06	1	1	1	1	40	N	2	1_x000D_
1	09	01	1	1	1	1	27	N	2	2_x000D_
?	09	06	1	1	1	1	40	N	2	2_x000D_
1	08	06	1	1	?	1	40	N	2	2_x000D_
1	14	06	1	1	1	1	32	N	2	2_x000D_
?	07	06	1	1	1	1	45	N	2	2_x000D_
1	05	06	1	1	1	1	23	N	2	2_x000D_
?	09	05	1	1	1	1	45	N	2	2_x000D_
?	09	06	1	1	1	1	45	N	2	2_x000D_
1	09	06	1	1	1	1	45	N	2	2_x000D_
?	04	06	1	1	1	1	33	G	2	1_x000D_
2	09	01	1	1	1	1	36	N	2	2_x000D_
1	09	06	1	1	1	1	38	N	2	2_x000D_
1	08	01	1	1	1	1	32	N	2	2_x000D_
?	09	06	1	1	1	1	32	N	2	2_x000D_
1	14	06	1	1	1	1	50	N	2	2_x000D_
?	09	06	1	1	1	1	40	N	2	2_x000D_
?	09	06	1	1	1	1	40	N	2	2_x000D_
?	09	06	1	1	1	1	40	N	2	2_x000D_
?	08	06	1	1	?	1	40	N	2	2_x000D_
1	09	06	1	1	1	1	40	N	2	2_x000D_
?	09	06	1	1	1	1	40	N	2	2_x000D_
?	10	06	1	1	1	1	40	N	2	2_x000D_
1	08	06	1	1	1	1	45	N	2	2_x000D_
1	09	06	1	1	?	1	40	N	2	2_x000D_
1	09	06	1	1	1	1	45	N	2	2_x000D_
1	07	06	1	1	1	?	40	N	2	2_x000D_
1	08	06	1	1	1	1	48	N	2	2_x000D_
1	09	06	1	1	1	1	48	N	2	2_x000D_
1	09	01	1	1	1	1	48	N	2	2_x000D_
1	14	06	1	1	1	1	40	N	2	2_x000D_
1	09	06	1	1	1	1	40	N	2	2_x000D_
1	14	06	1	1	1	1	40	N	2	2_x000D_
?	09	06	1	1	1	1	40	N	2	2_x000D_
?	09	06	1	1	1	1	40	N	2	2_x000D_
2	04	08	1	1	2	1	40	N	1	2_x000D_
1	07	06	1	1	1	1	36	N	2	2_x000D_
1	06	06	1	1	1	1	48	N	2	2_x000D_
?	06	01	1	?	?	1	45	N	2	2_x000D_
?	09	06	1	1	1	1	40	N	2	2_x000D_
1	14	06	1	1	1	1	45	N	2	2_x000D_
1	09	05	1	1	2	1	45	N	2	2_x000D_
1	10	10	1	1	3	1	28	S	2	1_x000D_
?	09	06	1	1	1	1	40	N	2	2_x000D_
?	09	05	1	1	1	1	45	N	2	2_x000D_
?	11	06	1	1	1	1	40	N	2	2_x000D_
1	04	06	1	1	1	1	28	N	2	2_x000D_
?	09	06	1	1	1	1	50	N	2	2_x000D_
?	09	06	1	1	1	1	45	N	2	2_x000D_
?	09	06	1	1	1	1	45	N	2	2_x000D_
?	?	06	1	1	1	1	30	N	1	1_x000D_
1	08	06	1	1	1	1	48	N	2	2_x000D_
?	09	06	1	1	1	1	45	N	2	2_x000D_
1	04	06	1	1	1	1	22	N	1	1_x000D_
1	19	06	1	1	1	1	48	N	2	2_x000D_
?	02	06	1	1	3	1	35	S	2	2_x000D_
?	08	06	2	1	1	1	40	N	2	2_x000D_
?	08	06	1	1	1	1	30	N	2	2_x000D_
?	09	06	1	1	1	1	40	N	2	2_x000D_
?	09	07	1	2	2	1	30	N	2	2_x000D_
?	06	10	1	7	3	1	45	G	2	2_x000D_
?	10	10	1	1	2	1	40	N	2	2_x000D_
?	10	10	1	1	5	1	28	N	2	2_x000D_
?	10	06	1	1	5	1	28	N	2	2_x000D_
?	09	?	?	?	?	1	31	N	2	2_x000D_
?	04	06	1	1	3	1	28	S	2	2_x000D_
?	09	06	1	1	1	1	35	N	2	2_x000D_
?	04	06	1	1	3	1	32	F	2	1_x000D_
?	09	06	1	1	1	1	45	N	2	2_x000D_
?	08	06	1	1	1	1	45	N	2	2_x000D_
?	13	06	1	1	1	1	40	N	1	2_x000D_
1	07	05	1	1	2	1	40	N	2	2_x000D_
?	04	06	1	1	3	1	48	G	2	2_x000D_
?	09	06	1	1	1	1	30	N	2	2_x000D_
?	09	06	1	1	1	1	40	N	2	2_x000D_
1	09	06	1	1	1	1	40	N	2	2_x000D_
?	09	06	1	1	1	1	45	N	2	2_x000D_
1	08	03	1	6	2	1	24	N	2	2_x000D_
1	09	05	1	6	3	1	28	N	2	2_x000D_
?	09	06	1	1	1	1	40	N	2	2_x000D_
?	14	05	1	1	1	1	40	N	2	2_x000D_
1	09	06	1	1	1	1	23	N	2	2_x000D_
3	01	06	1	1	7	1	13	F	2	2_x000D_
?	09	06	1	1	1	1	40	N	2	2_x000D_
1	09	06	1	1	2	1	35	N	2	2_x000D_
1	14	05	1	7	2	1	38	N	2	2_x000D_
1	14	02	1	7	3	1	45	N	1	2_x000D_
1	09	04	1	7	1	1	25	N	2	2_x000D_
?	14	06	1	1	1	?	?	N	2	2_x000D_
?	02	06	1	1	3	1	28	N	2	2_x000D_
1	09	06	1	1	1	1	40	N	2	2_x000D_
?	14	06	1	2	?	1	40	N	2	2_x000D_
?	04	06	1	1	3	1	45	F	2	1_x000D_
?	09	06	1	1	1	1	48	N	2	2_x000D_
?	09	06	1	1	1	1	40	N	2	2_x000D_
?	09	06	1	1	1	1	45	N	2	2_x000D_
1	19	06	1	1	1	1	40	N	2	2_x000D_
?	19	06	1	1	1	1	40	N	2	2_x000D_
?	09	06	1	1	?	1	40	N	2	2_x000D_
?	08	06	1	1	1	1	40	N	1	2_x000D_
1	09	06	1	1	1	1	40	N	2	2_x000D_
?	09	06	1	1	1	1	40	N	2	2_x000D_
?	08	06	1	3	1	1	40	N	1	2_x000D_
?	09	06	1	1	1	1	40	N	2	2_x000D_
1	14	06	2	1	1	1	40	N	1	2_x000D_
1	14	04	1	1	5	1	40	N	1	2_x000D_
1	12	06	1	1	4	1	40	S	2	2_x000D_
1	10	06	1	1	1	1	31	N	1	1_x000D_
1	09	02	1	1	4	1	45	N	2	2_x000D_
?	19	06	1	1	3	1	40	N	2	2_x000D_
1	10	06	1	2	?	1	38	N	2	1_x000D_
1	10	06	1	1	2	1	30	G	2	1_x000D_
1	09	05	1	7	8	1	27	N	2	2_x000D_
1	09	05	1	1	8	1	37	N	2	2_x000D_
3	02	06	1	1	7	1	35	G	2	2_x000D_
?	09	04	1	1	1	1	40	N	2	2_x000D_
?	09	06	2	1	1	1	40	N	1	2_x000D_
?	09	06	2	7	1	1	38	N	1	2_x000D_
?	14	06	2	1	1	1	40	N	2	2_x000D_
2	09	06	1	7	1	1	45	N	2	2_x000D_
?	02	06	1	1	1	1	40	G	2	2_x000D_
?	08	06	1	1	1	1	28	N	2	2_x000D_
1	14	06	1	1	1	1	22	N	1	2_x000D_
1	07	06	1	1	1	1	45	N	1	2_x000D_
1	04	06	1	1	7	1	20	G	2	1_x000D_
1	14	06	1	1	1	1	40	N	2	2_x000D_
?	04	06	1	1	2	1	45	N	2	2_x000D_
1	08	01	1	7	2	1	40	N	2	2_x000D_
3	02	02	1	1	4	1	28	S	2	2_x000D_
?	13	05	1	1	1	1	35	N	2	2_x000D_
?	19	09	1	1	7	1	30	G	2	2_x000D_
1	09	06	1	1	1	1	45	N	2	2_x000D_
1	09	06	1	1	1	1	35	N	2	2_x000D_
1	09	06	1	1	1	1	40	N	2	2_x000D_
1	08	06	1	1	1	1	23	N	2	2_x000D_
1	08	06	1	1	1	1	23	N	1	2_x000D_
1	10	05	1	1	2	1	40	N	2	1_x000D_
1	11	06	1	1	3	1	45	N	2	1_x000D_
1	07	06	1	1	1	1	35	N	2	2_x000D_
?	14	06	1	1	1	1	45	N	2	2_x000D_
1	04	06	1	1	3	1	35	G	2	1_x000D_
1	09	06	1	1	2	1	35	N	2	2_x000D_
1	09	06	1	1	3	1	30	N	2	2_x000D_
1	14	06	1	1	1	1	35	N	2	2_x000D_
1	19	06	1	1	1	1	42	N	2	2_x000D_
?	09	06	1	1	1	1	45	N	2	2_x000D_
?	09	06	1	1	1	1	40	N	2	2_x000D_
1	10	06	1	1	2	1	25	N	1	2_x000D_
?	09	06	1	1	1	1	45	N	2	2_x000D_
?	09	06	1	1	1	1	45	N	2	2_x000D_

## Sheet: general
Accident_Severity	Day_of_Week	Month	Year	Time	Junction_Type	Traffic_Control	Collision_Type	Light
F	4	01	16	0830	2	4	01	3
F	2	01	16	0650	2	4	09	2
F	6	01	16	0430	1	4	09	2
M	7	01	16	1020	7	8	06	1
F	4	01	16	1030	1	4	09	3
G	6	01	16	1100	2	4	09	1
F	4	01	16	0830	1	4	09	1
F	4	01	16	0940	1	1	09	1
F	1	01	16	1500	1	4	09	1
F	5	01	16	1945	1	1	09	2
F	7	01	16	0530	7	4	09	3
F	4	01	16	1130	1	1	09	1
F	4	01	16	2130	1	1	09	3
F	2	01	16	0530	1	1	09	2
F	2	01	16	1130	1	4	09	1
F	4	01	16	1300	2	4	09	1
G	5	01	16	0800	2	4	09	2
F	1	01	16	1300	4	4	09	1
G	6	01	16	0210	1	1	09	3
G	1	01	16	1840	4	4	09	3
G	4	01	16	2026	3	1	09	3
F	6	01	16	1600	1	4	09	1
G	1	01	16	1000	1	4	07	3
F	7	01	16	0925	1	4	09	1
F	5	01	16	1130	1	4	01	1
F	2	01	16	1230	1	1	02	1
F	2	01	16	2130	1	4	09	3
F	3	01	16	0100	2	1	09	3
S	4	01	16	1130	2	4	02	1
G	6	01	16	1340	1	8	09	1
F	5	01	16	1730	1	4	09	1
F	1	01	16	2030	3	2	04	3
F	1	02	16	0730	7	1	02	2
F	7	01	16	2240	2	1	09	3
F	1	02	16	1130	2	1	09	3
F	5	02	16	0300	1	2	09	3
F	1	02	16	1500	1	2	01	1
S	5	02	16	2100	7	4	09	3
F	4	02	16	2130	5	4	09	3
F	5	02	16	0030	1	4	09	3
F	2	02	16	0745	1	4	11	2
F	1	02	16	1500	1	4	09	1
F	6	02	16	1600	3	4	09	1
G	6	02	16	2230	1	4	02	3
F	4	02	16	2130	1	4	01	3
F	2	02	16	1700	1	4	09	2
G	1	02	16	0300	1	4	02	2
F	3	02	16	1520	7	4	09	1
F	5	02	16	1930	7	1	09	2
F	2	02	16	1600	2	4	11	1
G	2	02	16	1100	1	4	09	1
M	5	02	16	0002	4	4	02	1
M	5	02	16	0620	2	4	04	2
G	3	02	16	0915	2	1	02	1
M	6	01	16	1900	1	1	02	2
F	5	03	16	0705	1	4	09	1
F	5	03	16	2215	5	4	09	1
M	2	03	16	0145	2	4	02	1
F	5	03	16	0145	1	4	09	3
F	3	03	16	0740	1	4	01	1
F	1	03	16	1645	1	1	09	1
G	7	03	16	1205	2	1	09	1
G	2	03	16	2000	7	1	09	3
F	3	03	16	1030	1	4	01	1
G	5	03	16	2200	1	4	09	3
G	2	03	16	0500	2	1	07	4
F	6	03	16	1600	1	1	02	1
F	7	03	16	1610	1	1	08	1
G	3	03	16	1400	2	4	09	1
G	4	03	16	1945	1	1	09	1
F	3	03	16	0945	1	4	02	2
G	2	02	16	1600	1	4	09	1
F	1	03	16	0345	1	4	09	3
F	3	03	16	0400	5	4	09	3
F	4	03	16	1215	4	4	09	1
F	2	03	16	2230	1	4	09	3
F	7	03	16	0745	7	4	02	1
F	1	03	16	0400	1	4	09	2
F	6	03	16	0800	7	8	02	2
F	1	03	16	0400	1	4	09	2
F	6	03	16	0015	1	4	09	3
G	4	02	16	0645	1	4	09	2
G	4	02	16	1700	7	4	09	1
F	7	01	16	0705	7	4	09	1
M	3	03	16	1405	7	1	02	1
F	7	04	16	0205	7	4	09	4
F	1	04	16	2145	1	1	09	4
F	4	04	16	1945	1	4	09	3
G	7	04	16	0700	2	4	09	1
G	6	04	16	2030	1	1	02	3
F	5	04	16	1040	1	1	09	1
F	3	04	16	0520	2	1	09	1
F	4	03	16	1115	1	2	02	1
F	3	04	16	1200	1	2	09	1
G	4	04	16	1200	1	1	09	1
F	3	04	16	1330	1	4	09	2
F	4	04	16	1130	1	4	09	3
F	6	04	16	0530	5	4	09	2
F	7	04	16	0530	1	4	09	2
F	4	04	16	1915	1	4	09	2
G	4	03	16	1130	1	8	05	3
F	5	04	16	2345	1	1	02	3
F	3	04	16	2230	5	1	02	4
G	4	04	16	1330	1	2	02	1
F	5	04	16	1515	7	4	09	1
F	1	03	16	1530	1	4	09	1
F	4	04	16	1900	7	1	09	2
G	6	04	16	1920	3	4	09	1
F	5	04	16	1940	1	1	09	2
F	3	03	16	1430	7	6	09	1
G	3	04	16	2030	7	8	09	2
F	7	04	16	0540	7	1	09	2
F	6	04	16	2145	1	1	09	3
G	4	04	16	0715	3	1	02	3
G	6	01	16	1910	1	4	09	2
G	7	01	16	1915	1	4	09	2
F	2	02	16	2140	7	4	09	3
F	2	02	16	1430	7	4	09	1
F	3	03	16	0445	1	4	02	1
F	3	03	16	1815	4	1	02	1
F	7	05	16	0915	1	4	09	2
F	6	05	16	0750	2	4	09	2
F	7	05	16	2305	1	4	02	3
F	2	05	16	1000	1	4	09	1
F	1	05	16	0610	1	4	09	2
F	3	05	16	0130	1	1	09	3
F	5	05	16	0430	1	4	09	3
F	2	05	16	2100	1	4	09	4
F	5	05	16	2230	1	4	09	3
G	3	05	16	0845	1	4	09	1
F	6	05	16	1930	1	4	09	2
G	5	05	16	1415	2	4	09	1
F	7	05	16	1130	2	4	09	1
G	6	04	16	2020	7	4	04	3
F	1	05	16	2045	2	4	09	4
F	5	05	16	0730	1	4	09	1
F	2	05	16	1315	3	1	09	1
F	6	03	16	1200	1	4	09	3
F	3	02	16	1030	1	4	09	1
S	7	05	16	0040	1	4	04	1
F	6	05	16	2350	1	4	09	1
G	7	05	16	0805	3	4	09	1
F	6	04	16	2030	1	5	09	3
F	4	05	16	2315	2	4	09	3
F	2	05	16	2230	1	4	09	3
F	2	05	16	2230	1	4	09	2
F	1	06	16	0055	1	4	09	1
F	4	06	16	0003	2	4	02	4
F	2	05	16	1155	3	4	02	3
F	3	06	16	?	1	4	09	1
F	1	06	16	0030	1	4	09	1
F	2	05	16	1700	1	4	02	1
G	4	06	16	0530	1	4	02	2
F	5	06	16	0230	1	4	09	3
F	2	06	16	2000	1	4	09	3
M	3	06	16	2330	3	4	08	1
S	6	06	16	0200	2	4	09	1
G	4	06	16	0905	1	4	02	1
F	6	06	16	0310	3	4	02	3
F	5	06	16	1745	2	4	02	1
G	6	06	16	1700	1	4	09	1
G	2	06	16	1200	2	1	11	3
F	2	06	16	1500	1	4	07	1
F	3	06	16	2115	7	1	09	2
M	7	05	16	1830	2	4	08	1
S	3	06	16	1540	2	4	02	1
F	7	06	16	1200	1	4	02	1
F	7	06	16	0730	7	4	09	1
F	4	06	16	1045	3	1	09	1
F	5	06	16	2010	1	1	09	3
F	4	06	16	1730	5	4	09	1
F	5	06	16	0330	2	5	09	2
M	5	06	16	2230	4	4	02	3
F	5	07	16	2300	7	4	09	3
F	1	07	16	0830	1	4	09	1
F	7	07	16	0835	1	6	04	1
F	7	07	16	0815	1	4	09	3
F	5	07	16	2000	7	7	09	3
F	7	07	16	1000	1	4	09	1
F	7	07	16	0012	7	1	01	1
F	7	07	16	1450	1	4	09	1
F	1	07	16	0500	1	1	09	2
F	4	07	16	0030	7	4	09	1
G	3	07	16	0715	3	4	09	1
F	3	07	16	2330	7	4	09	3
F	4	07	16	1245	1	4	02	1
F	1	07	16	0415	5	4	09	2
M	5	06	16	2230	5	4	04	3
F	5	07	16	0500	3	4	09	2
F	6	07	16	2230	3	4	09	3
F	3	07	16	0715	1	4	09	1
G	5	07	16	1425	7	1	02	1
F	1	07	16	0610	1	4	09	2
M	3	07	16	0750	3	4	02	1
F	3	06	16	1730	3	1	09	1
F	6	07	16	1310	3	1	09	1
F	6	08	16	0720	2	4	09	1
G	1	08	16	1245	1	4	02	3
G	1	08	16	0730	1	4	09	2
F	4	08	16	1200	7	4	02	1
F	2	08	16	1130	1	1	05	1
F	1	08	16	1300	2	1	11	1
F	4	08	16	2000	1	4	09	2
F	1	08	16	1410	3	4	09	1
F	2	08	16	1130	2	4	09	1
F	3	08	16	0210	1	4	09	1
F	1	08	16	1700	1	4	09	1
F	2	08	16	1400	1	4	09	1
F	4	08	16	1015	1	4	09	1
F	6	08	16	2350	3	1	09	4
G	6	08	16	1730	1	4	09	1
F	2	09	16	0615	7	4	09	1
F	5	09	16	0630	1	1	09	1
G	3	09	16	2030	1	8	09	3
F	4	09	16	1535	2	4	09	1
F	2	09	16	1500	3	4	09	1
F	4	09	16	0545	2	4	09	2
F	1	09	16	1140	3	4	09	1
F	5	09	16	0100	1	1	09	3
F	6	09	16	1005	1	4	09	3
F	5	09	16	2015	3	4	09	3
F	3	08	16	2100	2	1	09	2
F	6	09	16	1300	1	4	02	4
F	3	09	16	0630	3	4	09	1
F	3	09	16	0115	1	4	09	3
G	5	09	16	0210	1	4	06	1
G	1	09	16	1645	5	4	09	1
G	2	06	16	1315	6	1	09	1
F	5	08	16	1935	1	4	09	2
G	1	08	16	2210	2	1	09	3
F	7	09	16	0630	2	4	09	2
F	3	06	16	0500	7	4	02	1
S	2	06	16	1430	1	4	09	1
F	4	06	16	0500	3	1	09	2
F	4	06	16	0730	7	4	09	1
F	4	07	16	0900	1	4	09	3
F	4	08	16	1015	1	4	09	1
F	7	09	16	1045	2	4	09	3
F	3	09	16	1830	3	4	09	1
F	6	10	16	0835	1	4	09	1
F	7	10	16	1515	1	4	09	1
F	3	10	16	1530	3	4	09	1
G	7	10	16	0045	7	1	11	4
S	7	10	16	2140	3	1	08	3
G	7	10	16	2040	1	4	09	3
F	4	10	16	2230	1	4	09	3
F	7	10	16	1240	7	4	09	1
S	5	09	16	1255	2	4	09	1
F	1	10	16	0800	1	4	09	1
F	1	10	16	2115	1	4	09	3
F	1	07	16	1000	7	4	09	3
G	4	04	16	0955	1	6	09	1
F	7	07	16	1230	2	6	09	1
F	2	08	16	0400	7	6	09	1
G	4	08	16	1000	2	4	09	1
F	6	10	16	0910	7	4	02	1
F	3	07	16	2030	1	4	09	3
G	1	01	16	1800	2	4	09	2
F	6	11	16	1600	7	6	09	1
G	6	10	16	1530	1	4	08	1
G	6	10	16	0905	1	4	02	1
F	3	10	16	1530	2	4	02	1
F	2	10	16	0145	1	4	09	2
F	1	10	16	2000	2	4	09	3
F	3	10	16	1130	3	1	09	1
G	2	10	16	2000	2	4	02	3
F	4	10	16	0600	1	4	09	2
F	7	10	16	0830	5	4	09	1
F	1	10	16	1900	1	4	09	2
F	4	10	16	0410	5	4	09	2
F	1	10	16	2030	5	4	04	3
G	1	10	16	2200	1	4	09	3
F	4	10	16	1100	1	4	09	3
F	1	10	16	1545	2	1	02	1
G	6	08	16	1915	1	1	11	1
F	2	08	16	1400	1	1	08	1
M	3	10	16	0215	2	4	02	3
F	3	09	16	1300	2	4	09	1
F	6	11	16	1200	1	1	02	3
F	4	11	16	1710	1	4	09	3
F	1	11	16	2130	1	4	02	3
F	7	11	16	1645	1	4	09	4
F	7	11	16	0730	1	4	09	1
G	5	11	16	1110	1	4	09	3
F	3	11	16	1225	1	4	09	1
F	2	01	16	0750	2	4	09	1
F	6	11	16	0530	3	1	09	2
F	7	11	16	0215	1	1	09	3
F	3	11	16	2330	1	4	09	3
F	2	11	16	1330	1	4	09	1
G	6	10	16	0740	4	4	09	1
F	6	11	16	2015	3	4	09	3
S	4	11	16	0045	3	4	09	3
G	1	11	16	0325	2	4	04	3
G	1	11	16	1045	2	4	09	1
F	5	12	16	0715	5	6	02	2
G	3	12	16	0205	3	4	01	3
G	1	12	16	1845	1	4	04	3
F	4	12	16	1900	4	4	09	2
F	4	12	16	0030	3	5	09	3
F	4	12	16	1400	1	1	09	1
F	4	12	16	0230	1	8	09	3
G	5	11	16	1350	2	2	02	1
F	7	10	16	0530	7	1	09	2
F	5	11	16	2200	3	4	09	3
F	3	10	16	0955	7	4	09	1
F	5	12	16	0215	7	1	07	3
F	7	12	16	2200	7	1	09	3
F	5	12	16	1900	2	4	09	2
F	7	12	16	0045	2	4	04	3
G	1	12	16	1345	1	1	09	1
F	6	11	16	1610	4	4	09	1
F	5	11	16	1715	7	4	09	1
G	6	12	16	0900	3	4	09	1
F	3	12	16	1730	1	4	09	1
M	6	12	16	1900	3	1	02	3
F	3	12	16	1100	1	4	09	1
G	2	12	16	0120	2	4	02	3
F	1	12	16	1130	1	4	02	1
F	7	10	16	0100	1	4	09	1
F	1	11	16	1930	2	4	09	2
F	1	11	16	0012	2	4	09	3
F	6	11	16	2030	1	4	09	3
F	2	12	16	0012	1	4	09	3
F	1	01	16	1150	5	4	09	1
F	2	01	16	1815	3	4	09	3
