# Supplementary material for: An econometric analysis in identifying behavioral and demographic factors associated with road crash severity in Bangladesh: Evidence from the Dhaka metropolitan city
Source: PLoS One. 2026 Jan 21;21(1):e0340607. doi: 10.1371/journal.pone.0340607 (PMC12823002; doi:10.1371/journal.pone.0340607)
Supplement: S7 Data — (XLSX) [file pone.0340607.s007.xlsx]

## Sheet: driver
Fitness_Certification	Vehicle_Type	Vehicle_Maneuver	Vehicle_Loading	Vehicle_Defects	Vehicle_Damage	Driver_Sex	Driver_Age	Driver_Injury	Alcohol	Seat_Belt
1	10	06	1	1	2	1	30	S	2	2_x000D_
1	12	06	1	1	1	1	45	N	2	2_x000D_
1	14	03	1	1	2	1	40	N	2	2_x000D_
1	10	06	1	1	2	1	30	S	2	1_x000D_
1	08	06	1	1	2	1	38	N	2	2_x000D_
1	04	06	1	1	1	1	40	S	2	1_x000D_
1	02	06	1	1	1	1	30	N	2	2_x000D_
1	08	06	1	1	1	1	40	N	2	2_x000D_
1	09	06	1	1	2	1	30	N	2	2_x000D_
1	05	06	1	1	3	1	45	F	2	2_x000D_
1	08	06	1	1	1	1	37	N	2	2_x000D_
?	09	06	1	1	1	1	40	N	2	2_x000D_
?	08	06	1	1	1	1	40	N	2	2_x000D_
1	09	06	1	1	2	1	40	N	2	2_x000D_
1	09	06	1	1	1	1	40	N	2	2_x000D_
?	09	06	1	1	2	1	35	N	2	2_x000D_
1	04	06	1	1	3	1	45	F	2	2_x000D_
?	09	06	1	1	1	1	40	N	2	2_x000D_
?	09	06	1	1	?	1	45	N	2	2_x000D_
?	09	06	1	1	1	1	40	N	1	2_x000D_
1	08	05	1	2	?	1	40	N	2	2_x000D_
1	12	06	1	1	3	1	30	S	2	2_x000D_
?	09	06	1	1	1	1	45	N	2	2_x000D_
?	09	06	1	1	1	1	55	N	2	2_x000D_
?	08	06	1	1	1	1	35	N	2	2_x000D_
?	14	06	1	1	1	1	40	N	2	2_x000D_
1	09	06	1	1	1	1	35	N	1	2_x000D_
?	09	06	1	1	1	1	45	N	2	2_x000D_
?	09	06	1	1	1	1	40	N	2	2_x000D_
?	09	06	1	1	?	1	40	N	2	2_x000D_
?	14	06	1	1	1	1	40	N	2	2_x000D_
?	04	06	1	1	1	1	30	N	1	1_x000D_
1	09	05	1	1	2	1	45	N	2	2_x000D_
1	04	06	1	1	7	1	18	F	2	2_x000D_
1	09	06	1	1	1	1	45	N	2	2_x000D_
?	09	06	1	1	1	1	40	N	2	2_x000D_
?	09	11	1	1	2	1	40	N	2	2_x000D_
?	19	11	1	1	3	1	45	N	2	2_x000D_
?	09	06	1	1	1	1	40	N	2	2_x000D_
?	19	11	1	1	1	1	40	N	2	2_x000D_
1	08	05	1	1	1	1	27	N	2	2_x000D_
1	12	01	1	7	1	1	45	N	1	2_x000D_
?	14	05	1	1	1	1	37	N	2	2_x000D_
1	09	06	1	1	4	1	28	N	2	2_x000D_
1	09	06	1	1	5	1	40	N	2	2_x000D_
1	13	06	1	1	1	1	48	N	2	2_x000D_
?	04	06	1	1	6	1	45	F	2	2_x000D_
1	09	06	1	1	1	1	45	N	2	2_x000D_
1	09	06	1	1	1	1	40	N	2	2_x000D_
1	09	05	1	1	2	1	42	N	2	2_x000D_
?	10	06	1	1	3	1	42	F	2	1_x000D_
1	04	06	1	1	1	1	23	N	2	2_x000D_
?	09	06	1	1	1	1	40	N	2	2_x000D_
?	09	05	1	1	2	1	40	N	2	2_x000D_
?	04	06	1	1	3	1	30	F	2	2_x000D_
?	09	06	1	1	8	1	40	N	2	2_x000D_
1	09	06	1	1	1	1	40	N	2	2_x000D_
1	04	06	1	1	3	1	48	N	2	2_x000D_
?	09	05	1	1	1	1	40	N	1	2_x000D_
1	10	05	1	1	1	1	45	N	1	2_x000D_
2	19	04	2	1	5	1	45	F	1	2_x000D_
2	08	04	2	1	5	1	30	N	1	2_x000D_
1	14	01	1	1	1	1	35	N	2	2_x000D_
?	09	06	1	1	1	1	45	N	2	2_x000D_
?	04	06	1	1	7	1	42	F	2	2_x000D_
1	10	06	1	1	1	1	40	N	2	1_x000D_
1	08	02	1	7	8	1	30	N	1	2_x000D_
?	02	06	1	1	3	1	50	F	2	2_x000D_
?	08	06	1	1	2	1	40	N	2	2_x000D_
?	19	06	1	2	?	1	30	N	2	2_x000D_
?	09	06	1	1	?	1	40	N	1	2_x000D_
2	12	05	1	7	1	1	40	N	2	2_x000D_
?	19	05	1	1	4	1	40	N	2	2_x000D_
?	02	06	1	1	1	1	45	N	2	2_x000D_
?	09	06	1	1	1	1	48	N	?	?_x000D_
1	09	06	1	1	1	1	21	N	2	2_x000D_
1	08	06	1	1	1	1	22	N	2	2_x000D_
1	08	06	1	1	1	1	18	N	2	2_x000D_
1	04	06	1	1	3	1	27	G	2	2_x000D_
?	09	06	1	1	1	1	40	N	2	2_x000D_
1	09	06	1	1	1	1	24	N	2	2_x000D_
1	19	01	1	2	1	1	40	N	2	2_x000D_
?	19	06	1	1	4	1	35	N	2	1_x000D_
?	14	03	1	1	1	1	40	N	2	2_x000D_
2	09	01	1	1	4	1	29	N	2	2_x000D_
1	09	01	1	1	5	1	35	N	2	1_x000D_
1	10	11	1	2	1	1	43	N	2	2_x000D_
2	08	11	1	1	1	1	35	N	2	2_x000D_
?	09	06	1	1	1	1	40	N	2	2_x000D_
?	09	06	1	1	1	1	23	N	2	2_x000D_
?	01	06	1	1	3	1	42	S	2	2_x000D_
1	09	06	1	1	1	?	45	N	2	2_x000D_
?	09	06	1	1	1	1	40	N	2	2_x000D_
1	09	05	1	1	1	1	45	N	2	2_x000D_
?	04	06	1	1	7	1	40	F	2	2_x000D_
1	19	06	1	1	7	?	40	N	2	2_x000D_
1	09	06	1	1	1	1	40	N	2	2_x000D_
?	09	06	1	1	1	1	40	N	2	2_x000D_
1	14	05	1	1	2	1	45	N	2	2_x000D_
1	09	11	1	1	2	1	28	N	2	2_x000D_
1	14	01	1	1	1	1	29	N	2	2_x000D_
1	14	06	1	1	8	1	40	N	2	2_x000D_
1	08	06	1	1	2	1	45	N	2	2_x000D_
1	08	06	1	1	5	1	40	N	2	2_x000D_
?	09	05	1	1	7	1	25	N	2	2_x000D_
?	19	06	1	1	3	1	25	G	2	2_x000D_
1	07	03	1	1	2	1	38	N	2	2_x000D_
1	09	06	1	1	4	1	35	S	2	2_x000D_
1	10	06	1	1	1	1	30	N	2	2_x000D_
1	08	06	1	1	1	1	25	N	2	2_x000D_
1	13	06	1	1	2	1	40	N	1	2_x000D_
1	10	06	1	1	2	1	42	N	2	2_x000D_
?	02	06	1	1	3	1	45	N	2	2_x000D_
1	14	06	1	1	1	1	40	N	2	2_x000D_
?	08	06	1	1	2	1	45	N	2	2_x000D_
?	10	06	1	1	3	1	28	N	2	2_x000D_
1	09	05	1	1	2	1	35	N	2	2_x000D_
?	04	06	1	1	7	1	45	F	2	2_x000D_
1	12	06	1	1	2	1	40	N	2	2_x000D_
?	02	06	1	1	3	1	28	G	2	2_x000D_
1	09	06	1	1	1	1	30	N	2	2_x000D_
1	08	06	1	1	1	1	36	N	2	1_x000D_
1	10	02	1	1	1	1	25	N	2	2_x000D_
1	08	02	1	1	1	1	24	N	2	2_x000D_
1	08	06	1	1	1	1	35	N	2	2_x000D_
1	08	02	1	1	1	1	40	N	2	2_x000D_
?	14	06	1	1	1	1	40	N	2	2_x000D_
1	14	01	1	1	1	1	40	N	2	2_x000D_
?	09	06	1	1	1	1	40	N	2	2_x000D_
1	13	06	1	1	1	1	40	N	2	2_x000D_
?	09	06	1	1	1	1	40	N	2	2_x000D_
1	09	06	1	1	1	1	40	N	1	2_x000D_
?	09	06	1	1	1	1	40	N	2	2_x000D_
1	09	06	1	1	2	?	36	N	2	2_x000D_
?	09	06	1	1	1	1	40	N	2	2_x000D_
1	14	05	1	1	2	1	25	N	2	2_x000D_
1	04	06	1	1	7	1	30	G	2	1_x000D_
1	09	06	1	1	1	1	40	N	2	2_x000D_
?	09	06	1	1	1	1	40	N	2	2_x000D_
1	07	02	1	1	2	1	40	N	2	2_x000D_
1	04	06	1	1	7	1	18	G	2	1_x000D_
1	14	04	1	1	1	1	50	N	2	2_x000D_
1	04	06	1	1	3	1	35	G	1	2_x000D_
?	14	06	1	1	1	1	47	N	2	2_x000D_
1	09	06	1	1	1	1	45	N	2	2_x000D_
?	08	06	1	1	1	1	40	N	2	2_x000D_
?	08	06	1	1	2	1	35	N	2	2_x000D_
1	09	11	1	7	2	1	35	N	2	2_x000D_
?	10	10	1	1	3	1	35	G	2	2_x000D_
?	09	06	1	1	1	1	40	N	2	2_x000D_
?	09	06	1	1	1	1	40	N	2	2_x000D_
?	19	11	1	1	1	1	41	N	2	2_x000D_
1	10	06	1	1	1	1	36	N	2	2_x000D_
1	14	06	1	1	1	1	40	N	2	2_x000D_
1	09	06	1	1	1	1	40	N	2	2_x000D_
?	08	06	1	1	2	1	40	N	1	2_x000D_
?	04	06	1	1	3	1	15	F	2	2_x000D_
1	14	04	1	1	1	1	40	N	1	1_x000D_
1	10	06	1	1	4	1	40	N	2	2_x000D_
?	19	06	1	1	5	1	55	G	2	2_x000D_
?	14	06	1	1	1	1	40	N	2	2_x000D_
1	12	11	1	7	8	1	23	N	1	2_x000D_
1	19	02	1	7	8	1	45	N	2	2_x000D_
1	09	04	1	1	2	1	40	N	2	2_x000D_
1	09	06	1	1	2	1	30	F	2	2_x000D_
1	19	05	1	1	8	1	45	N	2	2_x000D_
1	09	06	1	1	1	1	40	N	2	2_x000D_
?	09	06	1	1	1	1	40	N	2	2_x000D_
?	09	06	1	1	?	1	40	N	2	2_x000D_
1	09	06	1	1	1	1	40	N	2	2_x000D_
1	12	06	1	1	2	1	30	N	2	2_x000D_
?	04	06	1	1	1	1	30	N	2	2_x000D_
?	09	05	1	1	1	1	45	N	2	2_x000D_
1	09	05	1	1	1	1	35	N	2	2_x000D_
?	10	11	1	1	2	1	27	N	2	2_x000D_
?	09	06	1	1	1	1	40	N	2	2_x000D_
?	10	01	1	1	8	1	50	N	2	2_x000D_
?	12	06	1	1	8	1	22	N	2	2_x000D_
?	09	06	1	1	1	1	29	N	2	2_x000D_
?	09	06	1	1	1	1	20	N	2	2_x000D_
?	09	05	1	1	2	1	40	N	2	2_x000D_
?	12	06	1	1	3	1	28	N	2	2_x000D_
1	09	05	1	1	1	1	30	N	1	2_x000D_
1	09	06	1	1	1	1	29	N	1	2_x000D_
?	19	06	1	1	1	1	25	N	2	2_x000D_
1	09	11	1	1	4	1	28	N	2	2_x000D_
1	19	11	1	1	5	1	40	F	2	1_x000D_
?	09	06	1	1	1	1	40	N	2	2_x000D_
1	09	06	1	1	2	1	48	N	2	2_x000D_
?	02	06	1	1	3	1	30	N	2	2_x000D_
1	14	06	1	1	4	1	30	N	2	2_x000D_
1	13	06	1	7	5	1	36	N	2	2_x000D_
1	07	06	1	1	1	1	22	N	1	1_x000D_
1	19	06	1	1	8	1	22	N	2	2_x000D_
1	09	11	1	1	8	1	40	N	2	2_x000D_
1	09	06	1	1	1	1	30	N	1	2_x000D_
?	07	11	1	7	8	1	40	N	2	2_x000D_
1	09	11	1	1	2	1	40	N	2	2_x000D_
1	14	06	1	1	3	1	30	N	2	2_x000D_
1	07	06	1	1	?	1	40	N	2	2_x000D_
1	09	11	1	1	1	1	40	N	2	2_x000D_
1	10	06	1	1	2	1	30	N	2	2_x000D_
1	03	10	1	1	1	1	30	N	1	2_x000D_
1	08	06	1	1	1	1	40	N	2	2_x000D_
?	14	07	1	1	1	1	40	N	2	2_x000D_
?	14	06	1	1	1	1	45	N	2	2_x000D_
?	05	06	1	1	2	1	40	N	2	2_x000D_
1	10	06	1	1	1	1	22	N	2	2_x000D_
?	11	04	1	1	5	1	25	N	2	2_x000D_
1	11	04	1	1	5	1	30	N	2	1_x000D_
?	09	06	1	1	2	1	25	N	2	2_x000D_
1	05	11	1	1	3	1	30	S	2	2_x000D_
1	04	06	1	1	2	1	30	N	2	2_x000D_
1	09	06	1	1	8	1	48	N	2	2_x000D_
1	12	04	1	1	1	1	30	N	2	2_x000D_
1	14	06	1	1	3	1	28	N	2	2_x000D_
1	06	07	1	1	2	1	40	N	2	2_x000D_
1	10	06	1	1	3	1	40	N	2	1_x000D_
?	10	06	1	1	1	1	40	N	2	2_x000D_
1	10	07	1	1	3	1	40	N	2	2_x000D_
?	12	06	1	1	1	1	45	N	2	2_x000D_
?	09	06	1	1	1	1	45	N	2	2_x000D_
?	14	06	1	1	1	1	40	N	2	2_x000D_
?	11	06	1	1	1	1	40	N	2	2_x000D_
?	14	06	1	1	1	1	40	N	2	2_x000D_
1	09	06	1	1	2	1	40	N	2	2_x000D_
?	10	06	1	1	3	1	28	N	2	2_x000D_
1	09	06	1	1	1	1	40	N	2	2_x000D_
?	04	06	1	1	3	1	42	G	2	2_x000D_
1	09	06	1	1	1	1	40	N	2	2_x000D_
1	09	06	1	1	1	1	40	N	2	2_x000D_
1	09	06	1	1	2	1	45	N	2	2_x000D_
1	09	06	1	1	1	1	40	N	2	2_x000D_
1	09	06	1	1	1	1	45	N	2	2_x000D_
?	08	06	1	1	1	1	45	N	2	2_x000D_
?	04	05	1	1	3	1	45	N	2	2_x000D_
?	10	06	1	1	2	1	28	N	2	1_x000D_
1	04	06	1	1	3	1	30	N	2	1_x000D_
1	19	06	1	1	2	1	27	S	2	2_x000D_
1	08	03	1	1	1	1	20	N	2	2_x000D_
?	04	06	1	1	5	1	35	G	2	1_x000D_
1	09	06	1	1	1	1	26	N	2	2_x000D_
?	19	06	1	1	1	1	24	G	2	2_x000D_
?	19	06	1	1	1	1	20	N	2	2_x000D_
?	09	06	1	1	1	1	45	N	2	2_x000D_
1	09	06	1	3	1	1	40	N	1	2_x000D_
?	04	06	1	1	7	1	40	F	2	2_x000D_
?	08	06	1	1	2	1	30	N	2	2_x000D_
?	19	06	1	1	7	1	40	F	2	2_x000D_
?	19	06	1	1	7	?	30	N	1	2_x000D_
1	10	05	1	7	1	1	40	N	2	2_x000D_
?	08	06	1	7	1	1	40	N	1	2_x000D_
?	09	06	1	1	1	1	40	N	2	2_x000D_
1	11	07	1	1	1	1	40	N	2	2_x000D_
1	12	02	1	1	?	1	30	N	1	2_x000D_
?	02	11	1	1	5	1	37	F	2	2_x000D_
1	09	05	1	1	1	1	40	N	1	2_x000D_
1	04	06	1	1	7	1	45	F	2	2_x000D_
?	08	06	1	1	1	1	40	N	2	2_x000D_
1	09	06	1	1	1	1	35	N	1	2_x000D_
1	09	01	1	1	1	1	40	N	1	2_x000D_
?	01	04	1	1	7	1	45	G	2	1_x000D_
1	12	06	1	1	2	1	30	N	2	2_x000D_
1	09	05	1	1	2	1	40	N	2	2_x000D_
?	19	06	1	1	3	1	45	S	2	2_x000D_
1	09	09	1	1	3	1	30	F	1	2_x000D_
2	13	06	1	1	2	1	45	N	2	2_x000D_
?	09	06	1	1	2	1	40	N	1	2_x000D_
?	09	06	1	1	1	1	30	N	2	2_x000D_
?	09	04	1	1	1	1	40	N	1	2_x000D_
?	08	06	1	1	1	1	45	N	2	2_x000D_
1	09	06	1	1	1	1	40	N	2	2_x000D_
1	09	06	1	1	1	1	45	N	2	2_x000D_
1	09	06	1	1	1	1	40	N	2	2_x000D_
?	09	06	1	1	1	1	40	N	2	2_x000D_
1	09	06	1	1	1	1	40	N	2	2_x000D_
?	13	06	1	1	1	1	40	N	2	2_x000D_
?	09	06	1	1	1	1	30	N	2	2_x000D_
1	09	07	1	1	2	1	35	S	2	2_x000D_
1	05	06	1	1	1	1	45	N	2	2_x000D_
?	04	01	1	1	1	2	22	N	2	2_x000D_
1	09	05	1	1	1	1	43	N	2	2_x000D_
1	19	06	1	1	4	1	38	G	2	2_x000D_
1	19	06	1	1	4	1	38	G	2	2_x000D_
1	09	06	1	1	1	1	41	N	2	2_x000D_
1	08	06	1	1	2	1	34	N	2	2_x000D_
?	19	06	1	1	7	1	26	S	2	2_x000D_
?	19	09	1	1	2	1	40	S	2	2_x000D_
?	09	06	1	1	2	1	40	N	2	2_x000D_
?	04	06	1	1	7	1	40	F	2	2_x000D_
1	12	06	1	1	1	1	40	N	2	2_x000D_
?	14	06	1	1	1	1	40	N	2	2_x000D_
1	06	06	1	6	1	1	40	N	2	2_x000D_
1	09	06	1	7	1	1	40	N	2	2_x000D_
1	04	06	1	1	7	1	30	F	2	2_x000D_
1	09	06	1	7	1	1	40	N	2	2_x000D_
1	09	06	1	6	1	1	40	N	2	2_x000D_
1	12	06	1	1	1	1	45	N	2	2_x000D_
1	09	06	1	1	1	1	35	N	2	2_x000D_
?	09	06	1	1	1	1	40	N	2	2_x000D_
?	09	06	1	1	1	1	40	N	1	2_x000D_
1	10	01	1	1	1	1	22	N	2	2_x000D_
?	09	06	1	1	7	1	40	G	2	2_x000D_
1	09	02	1	1	8	1	40	N	2	2_x000D_
?	09	06	1	1	1	1	45	N	2	2_x000D_
1	09	10	1	1	2	1	35	N	2	2_x000D_
1	09	10	1	1	5	1	40	N	2	2_x000D_
?	19	06	1	1	1	1	25	N	2	2_x000D_
?	04	06	1	1	7	1	48	G	2	1_x000D_
1	09	06	1	1	1	1	40	N	2	2_x000D_
?	13	06	1	1	1	1	45	N	2	2_x000D_
?	08	06	1	1	1	1	30	N	2	2_x000D_
1	08	06	1	1	1	1	40	N	2	2_x000D_
?	09	06	1	1	1	1	40	N	2	2_x000D_
?	14	06	1	1	2	1	40	N	2	2_x000D_
?	12	10	1	1	3	1	35	G	2	2_x000D_
?	14	06	1	1	1	1	35	N	2	2_x000D_
?	09	06	1	1	1	1	46	N	2	2_x000D_
?	19	06	1	1	1	1	25	N	2	2_x000D_
1	09	06	1	1	1	1	40	N	2	2_x000D_
1	14	07	1	1	1	1	45	N	2	2_x000D_
?	10	05	1	1	2	1	40	N	2	2_x000D_
?	04	06	1	1	3	1	40	G	2	1_x000D_
2	14	06	1	1	1	1	22	N	2	2_x000D_
1	09	06	1	1	1	1	40	N	2	2_x000D_
1	12	05	2	1	4	1	40	N	2	2_x000D_
?	19	01	1	7	?	1	35	N	2	2_x000D_
2	14	06	1	1	1	1	40	N	1	2_x000D_
?	09	07	1	1	1	1	30	N	2	2_x000D_
1	04	06	1	1	2	1	25	S	2	1_x000D_
1	14	06	2	1	2	1	40	N	1	2_x000D_
2	14	10	1	1	3	1	49	F	2	2_x000D_
1	09	05	1	1	2	1	50	N	1	2_x000D_
1	19	05	1	1	7	1	32	F	1	2_x000D_
?	09	05	1	1	1	1	40	N	2	2_x000D_
1	08	05	1	1	2	1	32	N	2	2_x000D_
1	04	06	1	1	3	1	22	F	2	2_x000D_
1	08	06	1	1	1	1	40	N	2	2_x000D_
1	08	06	1	1	1	1	40	N	2	2_x000D_
?	11	06	1	1	1	1	48	N	2	2_x000D_
1	04	09	1	1	5	1	40	G	2	1_x000D_
?	14	06	1	1	1	1	40	N	2	2_x000D_
3	08	01	1	1	5	1	31	N	2	2_x000D_
?	02	01	1	1	5	1	31	S	2	2_x000D_
1	19	05	1	1	1	1	40	N	2	2_x000D_

## Sheet: general
Accident_Severity	Day_of_Week	Month	Year	Time	Junction_Type	Traffic_Control	Collision_Type	Light
S	5	01	17	2210	3	4	08	3
F	5	04	17	0130	2	6	02	4
S	3	04	17	2120	1	2	02	3
F	4	04	17	2040	1	8	09	3
G	1	01	17	1110	1	4	06	1
F	3	01	17	1800	1	4	02	2
F	1	01	17	0910	5	4	09	1
F	5	02	17	0140	2	2	09	3
F	5	03	17	1930	2	4	09	2
G	7	03	17	0330	1	2	07	3
F	5	04	17	0800	1	4	09	1
F	1	05	17	0300	1	4	02	3
F	6	06	17	2000	1	4	09	3
F	4	07	17	0700	1	4	09	1
F	2	07	17	1900	1	4	09	3
F	4	08	17	0030	1	4	02	3
F	4	08	17	0010	1	4	09	1
F	6	08	17	0830	1	4	09	1
F	4	08	17	0530	1	1	09	2
F	2	09	17	2330	1	4	09	3
F	2	10	17	1035	1	4	09	1
F	6	11	17	2240	1	4	09	3
F	4	11	17	0430	1	4	09	1
F	1	12	17	2000	2	4	09	3
F	3	12	17	0045	2	1	09	4
F	2	12	17	0930	1	3	09	1
F	2	01	17	0615	4	4	02	2
F	4	01	17	0900	2	4	09	1
F	6	02	17	1530	3	4	09	1
M	7	04	17	0530	2	1	01	1
F	1	05	17	0905	2	8	09	1
F	7	04	17	1430	2	8	09	1
G	3	05	17	1200	7	4	09	1
G	1	09	17	0710	2	6	11	1
G	1	09	17	0930	2	4	09	3
F	6	10	17	0700	1	4	04	1
F	7	03	17	1145	1	1	02	3
F	5	03	17	1205	1	4	11	3
F	5	03	17	2230	3	1	11	1
F	4	08	17	0755	1	4	02	1
F	3	11	17	1530	3	1	09	1
F	4	08	17	1735	1	4	09	1
F	6	01	17	2145	1	4	02	3
G	1	02	17	?	1	4	09	1
F	4	03	17	0915	5	4	01	1
F	3	04	17	0030	1	1	09	3
F	6	05	17	1800	1	5	09	2
F	1	05	17	0730	5	5	01	1
F	4	06	17	1945	2	5	09	3
F	4	07	17	0005	1	6	02	3
F	6	07	17	1230	3	1	09	1
F	1	02	17	1230	2	4	02	1
F	6	02	17	0635	2	4	01	2
F	4	06	17	1400	2	4	09	1
F	6	06	17	1930	1	2	09	2
F	6	12	17	0700	1	4	09	1
G	3	02	17	1230	1	4	09	1
F	3	02	17	2310	1	4	09	3
G	5	02	17	1515	2	4	02	1
F	6	04	17	0630	1	4	09	2
S	6	05	17	1915	2	4	11	2
M	4	06	17	1445	3	2	04	1
F	2	07	17	0035	3	1	09	3
F	1	07	17	0745	2	4	04	1
F	7	08	17	0915	7	5	09	1
G	1	08	17	1445	3	1	09	1
F	3	12	17	0220	2	1	09	3
S	5	01	17	1210	2	1	01	1
F	2	02	17	0910	7	2	07	1
F	7	07	17	1530	2	4	09	1
F	7	09	17	0815	3	4	01	1
G	2	09	17	2000	1	2	09	3
F	3	10	17	1545	1	2	09	1
F	7	10	17	0815	1	2	09	3
F	1	01	17	2240	1	4	02	3
F	4	10	17	2010	2	8	09	3
F	5	03	17	0735	1	4	09	1
F	6	01	17	0940	7	3	09	3
F	3	01	17	0915	3	8	04	1
F	3	01	17	0040	1	1	02	3
F	4	04	17	0110	1	4	09	3
S	2	05	17	0520	1	4	07	2
G	1	07	17	0630	3	4	09	2
G	7	07	17	1440	1	1	02	1
M	1	09	17	0430	1	4	07	2
G	1	12	17	1010	1	4	02	1
M	4	01	17	0400	7	1	06	2
M	7	02	17	1230	1	1	02	1
F	7	11	17	1235	3	8	02	3
G	6	09	17	0700	3	4	02	1
F	2	06	17	2045	1	8	09	3
F	7	06	17	2230	1	4	09	1
F	4	06	17	1845	1	8	09	1
G	5	07	17	2030	5	1	09	3
F	1	09	17	1315	5	1	09	1
F	1	12	17	0130	5	1	09	3
F	5	01	17	0156	2	1	09	3
F	7	01	17	1010	2	4	09	1
F	7	02	17	0040	1	2	09	3
F	4	03	17	1400	2	2	09	1
G	7	03	17	1400	2	2	09	1
F	2	03	17	0830	3	2	09	1
F	6	04	17	1130	2	2	09	1
F	4	12	17	2000	7	4	09	2
F	4	01	17	1530	7	8	09	1
G	2	01	17	2330	1	4	02	3
F	1	01	17	1500	5	8	09	1
F	4	02	17	1115	7	8	09	1
G	5	03	17	1345	1	4	02	1
G	4	04	17	2305	1	4	02	3
F	1	07	17	1635	3	4	02	2
F	5	07	17	1610	1	4	09	1
M	5	09	17	1230	7	8	01	1
G	3	09	17	1030	7	8	08	1
S	1	09	17	0345	1	1	09	1
S	6	09	17	2030	1	1	09	3
S	1	09	17	0530	7	4	09	2
F	7	09	17	2100	5	8	09	3
F	3	12	17	0650	2	6	09	1
F	3	12	17	1530	3	4	09	1
F	7	01	17	1030	3	1	02	1
F	4	01	17	1930	2	1	09	2
G	7	02	17	1745	3	1	04	1
F	6	03	17	1130	7	1	09	4
G	4	03	17	1135	1	1	09	1
G	3	07	17	0800	3	1	09	1
F	6	07	17	1230	3	4	01	1
G	3	12	17	1040	3	1	09	1
F	6	01	17	1125	7	8	09	3
F	3	02	17	0330	3	4	09	3
F	6	02	17	0030	1	4	09	3
F	6	03	17	0305	3	3	09	3
F	4	04	17	1130	7	1	07	3
G	2	08	17	1930	7	4	09	4
F	3	11	17	0700	3	1	09	4
F	2	11	17	0450	3	8	09	4
G	4	12	17	0500	3	4	09	1
F	7	03	17	2215	3	8	09	3
F	1	03	17	2030	2	6	01	3
F	4	03	17	1330	2	6	09	1
F	7	03	17	2045	2	6	09	3
F	4	03	17	0200	2	6	02	3
F	5	05	17	1640	2	6	09	1
G	2	05	17	1640	1	8	09	1
F	3	06	17	1030	1	8	09	1
F	4	06	17	0615	2	6	04	1
F	1	07	17	1930	7	4	09	3
G	6	08	17	1400	1	8	02	1
F	2	08	17	0500	2	4	01	2
G	1	09	17	1200	1	4	09	1
F	7	09	17	0920	2	4	09	1
G	3	09	17	1030	2	8	09	1
F	2	09	17	2230	1	4	09	3
F	2	10	17	0700	1	3	09	2
M	1	10	17	0200	1	8	11	3
S	1	10	17	1025	1	3	09	3
F	5	10	17	0630	2	4	09	2
F	7	12	17	1600	7	8	09	1
S	4	11	17	2000	2	4	11	3
G	7	01	17	0830	2	1	09	1
F	5	02	17	0130	7	1	09	3
G	2	06	17	1320	3	4	09	1
G	2	06	17	0730	7	4	09	1
S	3	06	17	0240	7	4	09	3
M	3	07	17	1900	7	1	02	2
G	5	07	17	0830	2	1	01	1
F	5	10	17	2130	1	1	09	3
F	3	11	17	1000	1	1	09	1
F	5	11	17	0430	2	1	08	3
F	1	11	17	1330	1	4	02	1
G	2	12	17	0605	7	1	09	2
G	1	12	17	1000	7	4	09	1
F	5	01	17	1000	2	4	09	1
F	6	03	17	0550	2	4	09	1
F	5	06	17	1655	1	4	09	1
G	7	06	17	1030	1	4	09	1
F	4	06	17	0700	1	1	09	1
G	3	07	17	0500	1	1	02	2
G	6	07	17	0540	1	4	02	1
F	1	07	17	0930	1	4	09	1
F	7	07	17	1620	1	4	09	1
F	2	08	17	1020	1	1	06	1
F	7	09	17	1305	1	4	09	1
F	2	09	17	1245	1	4	09	1
F	2	11	17	0340	1	4	02	1
S	4	04	17	1330	1	4	02	1
S	2	05	17	1130	1	4	07	1
G	6	05	17	1015	2	1	04	1
G	5	12	17	0545	7	8	02	2
F	6	01	17	1100	7	8	09	1
F	5	02	17	0400	1	4	09	1
F	1	02	17	2000	1	1	02	3
F	4	04	17	0330	2	4	02	2
F	6	04	17	0815	7	8	09	1
G	4	04	17	0045	3	1	09	4
F	6	04	17	2100	2	1	09	4
G	2	05	17	0245	1	4	09	3
F	2	05	17	1530	1	3	09	1
F	6	06	17	1330	7	4	02	1
F	7	06	17	1845	7	1	02	2
F	7	06	17	0400	1	4	09	2
F	5	07	17	1305	5	4	09	1
G	3	07	17	1330	1	4	02	1
F	3	08	17	1900	7	8	06	2
F	5	09	17	0930	2	4	04	1
F	5	09	17	0400	1	4	08	3
F	1	09	17	0430	1	1	09	2
F	3	10	17	0935	3	6	09	1
F	7	11	17	0400	2	4	09	2
F	3	11	17	1230	5	4	05	1
G	3	02	17	1300	1	4	09	1
F	2	02	17	0245	7	4	09	4
G	7	02	17	0630	5	1	09	2
S	3	05	17	2200	2	8	09	3
F	2	06	17	1945	1	4	09	3
F	2	07	17	1000	1	4	09	1
F	1	10	17	1000	1	3	09	1
F	7	04	17	2140	3	5	06	3
F	3	10	17	0630	2	4	09	1
F	5	11	17	1630	7	8	09	1
G	4	01	17	1330	1	4	04	1
F	7	06	17	0715	1	4	09	2
S	5	07	17	1000	3	1	02	1
F	3	09	17	0010	1	1	02	3
G	4	09	17	2030	2	6	09	3
F	4	11	17	0345	7	1	09	3
F	3	02	17	2230	1	2	09	3
F	1	04	17	1045	2	4	02	3
G	5	04	17	1255	1	2	09	1
F	1	04	17	0930	3	2	09	1
F	5	07	17	0015	1	2	09	3
F	3	06	17	1745	2	8	09	1
F	2	07	17	2130	7	2	09	4
F	2	11	17	1100	7	2	09	1
G	5	01	17	2130	1	1	09	4
F	1	01	17	2205	1	1	05	4
F	6	03	17	1730	1	1	05	1
F	4	09	17	0520	7	4	09	2
M	1	05	17	0900	3	4	02	1
G	5	05	17	1230	1	4	01	1
F	3	09	17	2100	1	1	09	3
F	2	01	17	1200	1	4	09	3
F	1	01	17	1835	7	4	09	2
F	6	02	17	0012	1	4	09	3
F	6	01	17	0730	7	8	09	1
G	4	02	17	2230	7	8	08	4
F	3	01	17	2047	3	8	09	2
F	5	02	17	1640	3	4	09	2
G	1	05	17	1730	1	1	09	1
F	4	03	17	0900	3	1	09	1
F	3	03	17	1210	1	4	09	1
G	1	01	17	1130	1	4	02	3
F	2	01	17	1230	7	8	09	1
F	6	07	17	1945	1	4	09	1
F	5	07	17	1400	7	4	04	1
F	1	07	17	0630	3	1	09	1
F	6	01	17	0930	7	4	09	1
F	1	03	17	2005	2	3	09	3
F	5	04	17	0130	5	4	08	3
F	4	01	17	2340	7	4	04	3
F	5	09	17	2030	2	3	09	1
F	3	01	17	0845	3	4	02	3
F	2	02	17	0800	1	4	09	1
G	5	05	17	0830	1	4	08	2
F	2	05	17	0400	2	4	09	2
S	6	06	17	0515	7	4	04	1
G	5	09	17	0330	1	4	09	3
