# Supplementary material for: An econometric analysis in identifying behavioral and demographic factors associated with road crash severity in Bangladesh: Evidence from the Dhaka metropolitan city
Source: PLoS One. 2026 Jan 21;21(1):e0340607. doi: 10.1371/journal.pone.0340607 (PMC12823002; doi:10.1371/journal.pone.0340607)
Supplement: S8 Data — (XLSX) [file pone.0340607.s008.xlsx]

## Sheet: driver
Fitness_Certification	Vehicle_Type	Vehicle_Maneuver	Vehicle_Loading	Vehicle_Defects	Vehicle_Damage	Driver_Sex	Driver_Age	Driver_Injury	Alcohol	Seat_Belt
1	07	06	1	1	1	1	40	N	2	2_x000D_
1	04	06	1	1	1	1	40	N	2	2_x000D_
1	14	01	1	1	8	1	45	N	1	2_x000D_
?	04	05	1	1	1	1	40	N	2	2_x000D_
?	04	01	1	3	2	1	22	N	2	2_x000D_
1	09	07	1	1	1	1	28	N	2	2_x000D_
?	09	06	1	1	1	1	40	N	2	2_x000D_
?	08	06	1	1	1	1	40	N	2	2_x000D_
1	09	06	1	1	1	1	20	N	2	2_x000D_
?	19	06	1	1	1	1	40	N	2	2_x000D_
1	09	06	1	7	2	1	40	N	2	2_x000D_
?	04	06	1	1	3	1	30	F	2	1_x000D_
1	09	06	1	1	6	1	40	N	2	2_x000D_
?	14	06	1	1	1	1	45	N	2	2_x000D_
?	08	02	1	1	1	1	28	N	2	2_x000D_
1	08	04	1	1	1	1	35	N	2	2_x000D_
1	13	11	1	1	2	1	27	N	2	2_x000D_
?	04	06	1	1	7	1	35	F	2	2_x000D_
?	08	06	1	1	1	1	40	N	2	2_x000D_
1	09	06	1	1	2	1	40	N	2	2_x000D_
1	04	06	1	1	2	1	44	F	2	2_x000D_
?	14	06	1	1	7	1	40	N	2	2_x000D_
?	02	06	1	1	8	1	38	F	2	2_x000D_
?	09	06	1	1	1	1	40	N	2	2_x000D_
?	09	06	1	1	1	1	40	N	2	2_x000D_
1	08	06	1	1	1	1	35	N	2	2_x000D_
1	09	06	1	1	2	1	18	N	2	2_x000D_
1	06	06	1	1	1	1	20	N	2	2_x000D_
?	09	06	1	1	1	1	45	N	2	2_x000D_
?	08	06	1	1	1	1	40	N	2	2_x000D_
?	09	06	1	1	1	1	40	N	1	2_x000D_
1	08	06	1	1	1	1	25	N	2	2_x000D_
1	09	06	1	1	1	1	40	N	2	2_x000D_
?	04	06	1	1	7	1	22	F	2	2_x000D_
1	09	06	1	1	1	1	40	N	2	2_x000D_
1	06	06	1	1	1	1	40	N	2	2_x000D_
?	19	06	1	1	1	1	30	N	2	2_x000D_
?	13	06	1	1	1	1	30	N	2	2_x000D_
1	09	02	1	1	1	1	30	N	2	2_x000D_
1	09	06	1	1	2	?	35	N	2	2_x000D_
1	14	06	1	1	3	1	40	N	2	2_x000D_
?	09	05	1	1	1	1	30	N	2	2_x000D_
?	01	06	1	1	7	1	33	F	2	2_x000D_
1	09	06	1	1	1	1	40	N	2	2_x000D_
1	13	05	1	1	2	1	26	N	2	2_x000D_
?	02	06	1	1	3	1	45	N	2	2_x000D_
1	09	06	1	1	1	1	40	N	2	2_x000D_
1	09	05	1	1	4	1	30	N	1	2_x000D_
1	09	06	1	1	5	1	45	N	2	2_x000D_
1	09	01	1	1	1	1	40	N	2	2_x000D_
1	09	04	1	1	1	1	49	N	2	2_x000D_
1	04	11	1	1	3	1	40	F	2	1_x000D_
1	09	05	1	1	1	1	40	N	1	2_x000D_
?	09	06	1	1	2	1	45	N	2	2_x000D_
?	04	06	1	1	3	1	40	G	2	1_x000D_
1	19	06	1	1	1	1	30	N	2	2_x000D_
1	13	06	1	1	1	1	26	N	2	2_x000D_
1	07	06	1	1	4	1	40	N	2	2_x000D_
?	07	06	2	1	5	1	30	S	2	2_x000D_
1	14	01	1	7	1	1	40	N	2	2_x000D_
1	10	01	1	1	3	1	45	N	2	1_x000D_
1	04	06	1	1	3	1	40	F	2	2_x000D_
?	07	06	1	1	2	1	48	N	1	2_x000D_
?	09	06	1	1	1	1	40	N	2	2_x000D_
?	09	06	1	1	1	1	35	N	1	2_x000D_
1	09	05	1	1	4	1	23	N	1	2_x000D_
1	04	05	1	1	7	1	23	G	2	2_x000D_
1	08	05	1	1	2	1	28	N	2	2_x000D_
1	04	05	1	1	7	1	28	F	2	2_x000D_
?	?	09	1	7	2	1	40	N	2	2_x000D_
?	02	06	1	1	3	1	45	F	2	2_x000D_
?	09	06	1	1	1	1	40	N	2	2_x000D_
?	14	06	1	1	1	1	40	N	1	2_x000D_
?	08	03	1	1	1	1	40	N	1	2_x000D_
?	04	05	1	6	1	1	40	N	2	2_x000D_
2	09	05	1	7	?	1	40	N	2	2_x000D_
1	09	06	1	7	1	1	50	N	2	2_x000D_
1	04	11	1	1	1	1	40	N	2	2_x000D_
1	19	11	1	1	1	1	50	N	2	2_x000D_
?	19	05	1	1	2	1	35	N	2	2_x000D_
?	19	06	1	1	3	1	30	N	2	2_x000D_
?	09	06	1	1	1	1	30	N	2	2_x000D_
?	09	06	1	1	1	1	30	N	2	2_x000D_
?	01	10	1	1	1	1	40	N	2	2_x000D_
1	09	06	1	1	1	1	40	N	2	2_x000D_
?	07	11	1	1	1	1	30	N	2	1_x000D_
?	09	06	1	1	1	1	45	N	2	2_x000D_
?	19	11	1	1	8	1	28	N	2	2_x000D_
?	04	11	1	1	8	1	30	F	2	2_x000D_
?	08	05	1	1	1	1	52	N	2	2_x000D_
?	09	06	1	1	2	1	30	N	2	2_x000D_
?	04	06	1	1	3	1	28	G	2	1_x000D_
?	04	06	1	1	1	1	25	N	2	1_x000D_
?	09	06	1	1	1	1	40	N	2	2_x000D_
1	14	06	1	1	1	1	40	N	2	2_x000D_
?	04	06	1	1	3	1	30	F	2	2_x000D_
?	19	06	1	1	3	1	40	N	2	2_x000D_
?	07	06	1	1	1	1	22	N	2	1_x000D_
1	04	06	1	1	1	1	45	N	2	2_x000D_
?	09	06	1	1	7	1	28	N	2	2_x000D_
1	04	02	1	1	1	1	30	N	2	1_x000D_
?	09	06	1	1	1	1	40	N	2	2_x000D_
1	09	08	1	1	1	1	40	N	2	2_x000D_
?	09	06	1	1	1	1	43	N	1	2_x000D_
1	14	11	1	1	2	1	27	N	1	2_x000D_
?	02	06	1	1	3	1	45	F	2	2_x000D_
?	04	06	1	1	2	1	15	G	2	2_x000D_
?	14	01	1	6	2	1	35	N	2	2_x000D_
1	09	04	1	1	1	1	45	N	2	2_x000D_
1	09	06	1	1	1	1	40	F	2	2_x000D_
1	09	04	1	1	2	1	30	N	2	2_x000D_
1	09	06	1	1	2	1	45	N	2	2_x000D_
1	09	06	1	1	1	1	45	N	2	2_x000D_
1	12	06	1	1	1	1	37	N	2	2_x000D_
1	07	06	1	1	1	1	24	N	2	2_x000D_
1	14	06	2	1	2	1	30	G	2	2_x000D_
1	19	02	1	1	5	1	30	S	2	2_x000D_
1	13	06	1	1	1	1	40	N	2	2_x000D_
?	08	06	1	1	1	1	45	N	2	2_x000D_
1	10	05	1	1	1	1	45	N	2	2_x000D_
?	01	09	1	1	7	1	25	F	2	2_x000D_
1	13	06	1	1	1	1	43	N	2	2_x000D_
?	04	06	1	1	7	1	28	F	2	2_x000D_
1	09	06	1	1	1	1	45	N	2	1_x000D_
1	08	06	1	1	1	1	50	N	1	1_x000D_
2	10	05	1	1	1	1	40	N	2	2_x000D_
1	10	05	1	1	1	1	40	N	2	2_x000D_
2	09	05	1	1	1	1	40	N	2	2_x000D_
2	10	05	1	1	1	1	40	N	2	2_x000D_
1	07	11	1	1	1	1	40	N	2	2_x000D_
1	08	11	1	1	1	1	45	N	2	2_x000D_
1	08	05	1	1	1	1	40	N	1	2_x000D_
?	07	07	1	1	1	1	40	N	2	2_x000D_
1	10	06	1	1	1	1	31	N	2	2_x000D_
?	09	06	1	1	2	1	27	N	2	2_x000D_
?	01	11	1	1	7	1	38	F	2	2_x000D_
1	14	06	1	1	3	1	50	N	2	2_x000D_
1	14	06	1	1	2	1	35	N	2	2_x000D_
?	10	06	1	1	2	1	40	N	2	2_x000D_
?	10	06	1	1	3	1	30	N	2	2_x000D_
?	10	06	1	2	?	1	38	N	2	1_x000D_
?	02	06	1	1	3	1	25	N	2	2_x000D_
?	09	06	1	1	2	1	35	N	2	2_x000D_
?	19	06	1	1	1	1	28	N	2	2_x000D_
1	10	06	1	1	1	1	38	N	2	2_x000D_
?	09	06	1	1	1	1	30	N	2	2_x000D_
?	02	06	1	1	3	1	35	F	2	2_x000D_
?	09	05	1	1	1	1	40	N	2	2_x000D_
1	14	01	1	1	1	1	26	N	2	2_x000D_
1	13	06	1	1	1	1	21	N	2	2_x000D_
1	09	05	1	1	2	1	28	N	2	2_x000D_
?	02	06	1	1	3	1	45	G	2	2_x000D_
1	09	06	1	1	4	1	30	N	2	2_x000D_
1	19	06	1	1	2	1	30	N	2	1_x000D_
?	14	01	1	1	1	1	40	F	2	2_x000D_
?	04	01	1	1	3	1	40	N	2	2_x000D_
1	09	06	1	1	1	1	35	N	2	2_x000D_
1	19	11	1	1	1	1	40	N	2	1_x000D_
3	08	06	1	1	1	1	22	N	2	2_x000D_
1	19	06	1	1	1	1	22	N	2	2_x000D_
1	09	06	1	1	1	1	39	N	2	2_x000D_
1	09	06	1	1	1	1	27	N	2	2_x000D_
?	09	11	1	1	1	1	40	N	2	2_x000D_
?	09	05	1	1	1	1	40	N	1	2_x000D_
1	09	06	1	1	1	1	30	N	2	2_x000D_
?	04	06	1	1	7	1	28	F	1	1_x000D_
?	14	06	1	1	2	1	50	N	2	2_x000D_
?	04	06	1	1	3	1	35	F	1	2_x000D_
?	12	06	1	1	1	1	30	F	2	2_x000D_
?	12	06	1	3	2	1	30	N	2	2_x000D_
?	08	06	1	1	2	1	38	N	2	2_x000D_
1	10	06	2	1	2	1	28	N	2	2_x000D_
?	04	06	1	1	7	1	56	F	2	2_x000D_
?	09	06	1	1	1	1	40	N	2	2_x000D_
?	09	06	1	1	1	1	40	N	2	2_x000D_
?	09	06	1	1	1	1	45	N	2	2_x000D_
1	10	06	1	1	1	1	28	N	2	1_x000D_
?	09	06	1	1	2	1	30	N	2	2_x000D_
?	04	06	1	1	3	1	25	G	2	1_x000D_
1	09	06	1	1	1	1	40	N	2	2_x000D_
?	09	06	1	1	2	1	30	N	1	2_x000D_
?	04	06	1	1	7	1	30	F	2	1_x000D_
?	09	06	1	1	2	1	45	N	1	2_x000D_
1	14	06	1	1	1	1	23	N	2	2_x000D_
?	07	05	1	1	1	1	46	N	2	2_x000D_
1	12	06	1	1	1	?	01	N	2	2_x000D_
1	09	06	1	1	2	1	29	N	2	2_x000D_
?	04	06	1	1	3	1	32	G	2	1_x000D_
?	09	06	1	1	2	1	34	N	1	2_x000D_
?	09	06	1	1	1	1	40	N	2	2_x000D_
1	09	06	1	1	1	1	40	N	2	2_x000D_
?	19	06	1	1	8	1	40	N	2	2_x000D_
1	07	06	1	1	1	1	40	N	2	2_x000D_
1	14	06	1	1	2	?	40	N	2	2_x000D_
?	04	06	1	1	2	1	28	G	2	1_x000D_
?	09	05	1	1	1	1	40	N	1	2_x000D_
1	08	02	1	1	1	1	40	N	2	2_x000D_
1	08	04	1	1	8	1	23	N	2	2_x000D_
2	06	11	1	1	1	1	40	N	2	2_x000D_
1	10	04	1	1	4	1	33	N	2	2_x000D_
1	06	04	1	7	8	1	38	N	2	2_x000D_
1	14	06	1	1	1	1	40	N	2	2_x000D_
?	08	06	1	1	1	1	45	N	2	2_x000D_
1	04	01	1	1	2	1	40	N	1	2_x000D_
1	09	02	1	1	1	1	45	N	2	2_x000D_
1	14	06	1	1	1	1	23	N	2	2_x000D_
?	09	11	1	1	1	1	40	N	2	2_x000D_
1	04	11	1	1	3	1	30	F	2	2_x000D_
?	19	06	1	1	2	1	35	N	2	2_x000D_
1	05	06	1	1	3	1	40	F	1	2_x000D_
1	08	06	1	1	2	1	45	N	2	2_x000D_
1	09	06	1	1	1	1	45	N	2	2_x000D_
?	04	06	1	1	7	1	38	F	2	1_x000D_
3	08	06	1	2	1	1	48	N	2	2_x000D_
?	09	06	1	1	?	1	45	N	2	2_x000D_
1	19	11	1	1	1	1	40	N	2	2_x000D_
1	13	11	1	1	1	1	40	N	2	2_x000D_
?	09	06	1	1	1	1	45	N	2	2_x000D_
1	09	06	1	1	1	1	40	N	2	2_x000D_
1	08	11	1	1	1	1	40	N	2	2_x000D_
1	14	06	1	1	2	1	30	N	2	2_x000D_
?	19	06	1	1	3	1	25	N	2	2_x000D_
1	08	06	1	2	1	1	45	N	2	2_x000D_
1	19	06	1	1	1	1	22	N	2	2_x000D_
?	19	06	1	1	1	1	45	N	2	2_x000D_
?	14	11	1	1	1	1	40	N	2	2_x000D_
?	19	06	1	1	1	1	40	N	2	2_x000D_
1	09	11	1	1	1	1	45	N	2	2_x000D_
1	09	06	1	1	1	1	40	N	2	2_x000D_
?	09	06	1	1	1	1	40	N	2	2_x000D_
?	06	06	1	1	7	1	40	N	2	2_x000D_
?	09	06	1	1	1	1	40	N	2	2_x000D_
1	19	06	1	1	4	1	40	N	2	2_x000D_
1	09	06	1	1	5	1	45	N	2	2_x000D_
?	14	06	1	1	1	1	35	N	2	2_x000D_
?	09	06	1	1	1	1	45	N	2	2_x000D_
?	02	06	1	1	7	1	25	G	2	2_x000D_
?	08	09	1	1	1	1	35	N	2	2_x000D_
1	09	07	1	1	1	1	52	N	2	2_x000D_
?	04	07	1	1	1	1	52	F	2	2_x000D_
1	07	06	1	1	1	1	45	N	2	2_x000D_
1	09	06	1	1	1	1	45	N	2	2_x000D_
1	09	06	1	1	1	1	40	N	2	2_x000D_
?	09	06	1	1	2	1	38	N	2	2_x000D_
?	04	06	1	1	7	1	40	F	2	2_x000D_
?	09	06	1	1	1	1	40	N	1	2_x000D_
?	09	06	1	1	1	1	40	N	2	2_x000D_
?	09	07	1	1	1	1	40	N	2	2_x000D_
?	09	06	1	1	1	1	30	N	2	2_x000D_
?	08	06	1	1	1	1	40	N	2	2_x000D_
1	15	04	1	1	1	1	34	N	2	2_x000D_
1	10	05	2	7	1	1	40	N	1	2_x000D_
?	02	06	1	1	3	1	42	N	2	2_x000D_
?	09	06	1	1	1	1	40	N	2	2_x000D_
?	08	05	1	1	8	1	40	N	2	2_x000D_
1	09	01	1	1	1	1	22	N	2	2_x000D_
?	01	06	1	1	2	1	40	N	1	2_x000D_
?	04	06	1	1	7	1	45	F	2	2_x000D_
1	10	06	1	1	1	1	28	N	2	1_x000D_
?	02	06	1	1	3	1	30	N	2	2_x000D_
?	04	06	1	1	2	1	30	N	2	1_x000D_
?	10	06	1	1	3	1	25	N	2	1_x000D_
?	19	06	1	1	1	1	35	N	2	2_x000D_
1	07	11	1	1	8	1	35	N	2	1_x000D_
?	04	11	1	1	?	1	35	F	2	2_x000D_
1	09	11	1	3	1	1	30	N	2	2_x000D_
?	02	06	1	3	7	1	17	F	2	2_x000D_
?	09	06	1	1	1	1	26	N	2	2_x000D_
2	09	04	1	1	1	1	35	N	2	2_x000D_
?	02	06	1	1	3	1	45	N	2	2_x000D_
1	10	06	1	1	2	1	30	N	1	2_x000D_
?	04	06	1	1	7	1	24	F	1	1_x000D_
1	12	06	1	1	1	1	30	N	2	2_x000D_
1	09	06	1	1	1	1	23	N	2	2_x000D_
1	09	06	1	1	1	1	35	N	2	2_x000D_
2	06	07	1	3	2	1	40	N	1	2_x000D_
2	06	05	1	3	3	1	40	N	1	2_x000D_
?	09	05	1	1	1	1	35	N	2	2_x000D_
?	04	06	1	1	7	1	42	F	2	1_x000D_
?	04	01	1	1	?	1	28	N	1	1_x000D_
1	10	06	1	1	2	1	25	N	2	1_x000D_
1	04	06	1	1	1	1	41	F	1	1_x000D_
1	14	07	1	1	2	1	40	N	2	2_x000D_
?	09	06	1	1	1	1	30	N	2	2_x000D_
1	08	06	1	1	1	1	24	N	2	2_x000D_
1	19	05	1	1	2	1	25	N	2	2_x000D_
?	04	06	1	1	3	1	25	G	2	1_x000D_
?	04	06	1	1	1	1	21	N	2	2_x000D_
1	09	06	1	1	1	1	35	N	2	2_x000D_
1	06	06	1	1	1	1	30	N	2	2_x000D_
1	09	06	1	1	2	1	30	N	2	2_x000D_
?	08	06	1	1	1	1	30	N	2	2_x000D_
?	02	06	1	1	3	1	25	N	2	2_x000D_
?	09	06	1	1	1	1	40	N	2	2_x000D_
?	09	11	1	1	2	1	40	N	2	2_x000D_
1	12	11	1	1	1	1	40	N	1	2_x000D_
?	02	06	1	1	3	1	30	N	1	2_x000D_
?	19	01	1	1	1	1	35	N	2	2_x000D_
1	19	11	1	1	1	1	29	N	2	1_x000D_
?	10	06	1	1	1	1	40	N	2	2_x000D_
1	04	03	1	1	1	1	26	N	2	2_x000D_
?	04	06	1	1	1	1	30	N	2	2_x000D_
1	19	06	1	1	1	1	40	N	2	2_x000D_
1	10	06	1	1	2	1	23	N	2	1_x000D_
2	04	06	1	1	2	1	34	F	2	1_x000D_
1	19	06	1	1	1	1	26	N	2	2_x000D_
?	09	06	1	1	1	1	40	N	2	2_x000D_
1	19	02	1	1	1	1	25	N	2	2_x000D_
1	13	02	1	1	1	1	30	N	2	2_x000D_
1	09	06	1	1	1	1	40	N	2	2_x000D_
?	19	06	1	1	1	1	40	N	1	2_x000D_
1	10	06	1	1	2	1	20	N	2	1_x000D_
?	02	06	1	1	3	1	40	F	2	2_x000D_
1	09	07	1	1	2	1	23	N	2	2_x000D_
1	10	07	1	1	3	1	40	N	2	2_x000D_
1	09	11	1	1	8	1	30	N	2	2_x000D_
1	04	06	1	1	3	1	28	G	2	1_x000D_
?	15	08	1	1	2	1	22	N	1	2_x000D_
2	05	06	1	1	1	1	35	N	2	2_x000D_
?	09	06	1	1	2	1	35	N	2	2_x000D_
?	01	06	1	1	7	1	37	F	2	2_x000D_
?	04	06	1	3	1	1	35	N	2	2_x000D_
1	10	06	1	1	2	1	40	N	2	2_x000D_
?	04	06	1	1	?	1	28	G	2	1_x000D_
3	04	06	1	1	1	1	48	S	2	1_x000D_
1	09	01	1	1	1	1	40	N	1	2_x000D_
1	14	06	1	1	8	1	40	N	2	2_x000D_
?	08	06	1	1	1	1	40	N	2	2_x000D_
?	08	06	1	1	1	1	40	N	2	2_x000D_
1	08	06	1	7	1	1	48	N	2	2_x000D_
1	08	06	1	1	4	1	40	N	2	2_x000D_
1	08	06	1	1	5	1	45	N	2	2_x000D_
1	14	06	1	1	1	1	40	N	2	2_x000D_
1	14	06	1	1	1	1	45	N	2	2_x000D_
?	19	06	1	1	1	1	35	N	2	2_x000D_
1	12	06	1	1	2	1	19	N	1	2_x000D_
?	04	06	1	1	2	1	24	F	2	1_x000D_
?	19	06	1	1	8	1	35	N	2	2_x000D_
?	04	06	1	1	2	1	22	F	2	1_x000D_
?	19	06	1	1	?	1	19	N	2	2_x000D_
?	09	06	1	1	1	1	35	N	2	2_x000D_
?	19	06	1	1	1	1	40	N	2	2_x000D_
?	19	06	1	1	2	1	45	N	2	2_x000D_
1	14	05	1	1	2	1	26	N	2	2_x000D_
?	04	06	1	1	3	1	26	F	2	1_x000D_
1	10	10	1	1	3	1	40	N	2	2_x000D_
1	10	06	1	1	2	1	26	N	2	2_x000D_
?	09	06	1	1	1	1	40	N	2	2_x000D_
?	08	06	1	1	1	1	35	N	2	2_x000D_
1	04	09	1	1	3	1	40	F	2	2_x000D_
1	14	06	1	1	2	1	32	N	2	2_x000D_
?	13	10	1	1	2	1	21	F	2	2_x000D_
?	07	06	1	1	1	1	22	N	2	1_x000D_
?	04	06	1	1	1	1	35	N	2	1_x000D_
1	14	06	1	1	1	1	35	N	2	2_x000D_
?	04	06	1	1	7	1	40	F	1	1_x000D_

## Sheet: general
Accident_Severity	Day_of_Week	Month	Year	Time	Junction_Type	Traffic_Control	Collision_Type	Light
F	1	01	18	0010	1	4	09	3
F	7	01	18	0900	1	4	09	1
F	4	01	18	0005	7	4	09	3
G	5	01	18	0900	7	4	09	1
G	1	01	18	1155	7	4	09	1
G	3	01	18	1415	1	4	09	1
F	5	01	18	?	1	4	09	3
F	2	01	18	0210	2	2	09	3
F	7	01	18	1720	2	1	09	2
F	2	01	18	0010	1	4	09	3
F	7	01	18	1400	3	2	04	1
F	4	01	18	1730	3	2	09	1
F	5	01	18	0220	7	1	09	3
F	1	01	18	0800	3	1	09	1
F	3	01	18	1600	7	1	09	1
F	4	01	18	0200	2	4	02	3
F	1	01	18	0230	7	8	09	3
F	6	01	18	0645	7	1	01	2
F	4	01	18	0445	5	4	04	3
F	6	02	18	1915	1	4	09	3
F	7	02	18	0125	1	4	09	3
G	3	02	18	1815	1	4	09	2
G	6	02	18	1210	1	4	09	1
G	1	02	18	1330	1	4	09	1
F	1	02	18	1045	1	4	09	3
F	5	02	18	?	1	1	09	1
F	7	02	18	0830	1	4	09	1
M	2	02	18	1100	1	4	06	1
F	4	02	18	1200	1	1	02	3
F	6	02	18	1930	7	1	09	3
G	4	02	18	1730	1	4	09	1
F	7	02	18	0645	2	4	09	1
F	5	02	18	0230	2	4	09	3
G	1	02	18	0430	2	4	02	3
F	1	02	18	0115	1	4	02	2
F	7	03	18	2030	1	1	09	4
F	6	03	18	2230	1	4	02	3
F	6	03	18	1045	1	4	09	1
F	3	03	18	1515	1	2	04	1
F	1	03	18	1130	3	4	09	1
F	5	03	18	0630	2	1	04	2
F	2	03	18	0200	1	1	09	1
F	4	03	18	1030	1	1	02	1
G	3	03	18	0915	5	2	09	1
G	7	03	18	0315	7	1	09	1
S	2	03	18	0130	3	4	02	1
M	1	03	18	0100	3	8	02	3
F	1	04	18	2100	1	4	04	1
F	7	03	18	0500	5	4	09	1
F	2	03	18	0200	1	4	09	3
F	6	03	18	0420	1	4	02	2
F	3	03	18	2030	3	4	02	3
F	3	03	18	0620	3	2	02	1
F	7	03	18	0200	1	1	09	3
G	4	03	18	0035	1	1	09	3
F	5	03	18	0230	7	2	09	1
F	4	04	18	2100	1	2	09	1
F	5	04	18	0950	3	4	02	1
F	5	04	18	2100	1	4	09	3
F	2	04	18	1300	7	4	09	1
F	3	04	18	0500	7	4	09	2
F	1	04	18	1200	1	4	02	1
F	6	04	18	0710	1	4	09	1
F	6	04	18	2110	1	4	09	1
F	6	04	18	1930	3	4	09	3
F	5	04	18	1230	1	4	09	1
F	5	04	18	0110	7	4	09	3
F	3	04	18	0240	7	1	09	3
F	1	04	18	0115	1	1	01	3
F	7	04	18	2200	5	6	09	1
G	3	04	18	0220	1	1	04	1
G	4	04	18	0755	1	1	09	3
F	2	04	18	1630	1	1	09	1
F	2	04	18	1115	1	1	02	4
G	6	04	18	1450	7	4	09	3
F	4	04	18	1000	1	1	09	3
G	3	04	18	1000	2	1	09	1
G	3	04	18	0830	7	1	09	1
G	2	04	18	1100	3	2	09	1
F	1	05	18	0430	1	4	09	3
G	4	05	18	?	2	1	09	1
F	5	05	18	0800	3	4	09	1
F	2	04	18	2330	1	4	02	3
G	6	05	18	0330	1	4	04	3
G	3	05	18	1930	5	1	09	2
F	2	05	18	0930	7	4	05	1
F	1	04	18	0530	1	4	01	1
G	1	04	18	0915	2	4	09	1
M	2	05	18	?	7	1	06	3
F	2	05	18	2115	3	1	09	3
G	4	05	18	0400	5	4	04	2
F	6	05	18	0445	5	2	09	1
F	6	06	18	0245	1	4	09	3
F	4	06	18	1930	2	1	04	2
F	4	06	18	2240	2	1	01	1
M	4	07	18	0950	5	2	07	1
M	6	07	18	0630	1	1	07	1
G	7	05	18	1900	2	4	09	3
G	7	07	18	2045	1	2	09	3
G	2	07	18	1230	2	2	09	1
F	7	06	18	1715	1	2	09	1
F	1	07	18	0325	7	1	09	1
F	4	07	18	1815	7	1	09	1
F	4	07	18	1815	1	4	09	1
F	7	07	18	0325	7	1	09	3
G	4	01	18	2000	1	1	09	3
F	7	02	18	0705	1	4	04	2
M	3	04	18	0230	1	4	02	3
G	3	04	18	0020	1	4	02	3
G	2	05	18	0120	1	4	02	3
M	2	05	18	2115	1	4	06	3
G	7	06	18	0910	1	4	09	1
G	7	07	18	0141	1	4	11	3
F	3	07	18	0100	7	4	09	4
F	4	07	18	0400	1	4	02	2
F	4	07	18	1100	5	6	09	3
G	7	07	18	0800	1	4	09	1
F	1	07	18	0900	2	1	04	1
M	1	07	18	0600	1	1	04	2
F	5	08	18	1445	2	1	02	1
F	6	08	18	0830	3	1	09	1
F	6	08	18	0200	1	4	09	3
F	5	06	18	1015	7	4	09	1
G	1	06	18	?	7	1	09	1
F	3	07	18	1035	7	8	09	1
F	6	08	18	2230	2	4	09	3
F	2	08	18	0730	1	4	09	3
F	3	08	18	0730	1	4	09	3
F	6	08	18	0100	1	8	01	1
F	3	06	18	1845	1	4	01	2
F	1	01	18	?	3	4	01	2
F	1	07	18	1130	1	1	06	1
F	3	05	18	1200	1	1	02	1
F	3	05	18	1200	1	1	09	1
F	2	02	18	?	1	4	09	2
F	5	03	18	2100	1	4	09	3
F	6	05	18	2030	1	1	09	3
G	3	05	18	1800	1	5	02	3
F	7	07	18	0930	2	5	09	1
F	7	07	18	2250	2	4	02	3
F	7	07	18	1230	1	4	09	1
F	4	03	18	2200	1	4	09	3
G	3	03	18	0700	1	4	09	2
G	3	08	18	1230	1	4	09	1
G	7	08	18	1550	1	1	02	1
G	1	08	18	?	1	4	09	1
F	1	06	18	1230	1	1	04	1
G	6	07	18	1245	1	1	11	1
F	2	08	18	2025	7	1	09	3
F	6	08	18	1205	1	4	09	3
G	3	07	18	0045	7	4	01	3
F	6	07	18	0230	1	1	09	2
S	2	04	18	0930	4	6	11	3
F	6	05	18	1000	7	1	11	1
F	1	02	18	1330	1	2	09	1
F	2	05	18	1900	2	8	04	2
F	1	08	18	2230	1	3	09	3
F	6	08	18	0300	7	8	09	3
F	3	08	18	2045	1	3	09	1
G	4	08	18	0645	1	2	09	3
F	2	03	18	0645	2	4	09	2
F	2	05	18	2020	7	8	09	2
F	7	02	18	0925	2	4	04	3
F	1	07	18	0430	1	2	02	2
F	3	07	18	0920	1	4	04	1
F	7	07	18	1645	1	2	09	1
F	7	04	18	1340	1	4	09	1
G	5	05	18	0400	1	8	09	2
G	5	05	18	2120	1	1	11	2
F	5	05	18	1630	1	1	09	1
F	4	05	18	1000	1	1	09	1
G	2	05	18	2145	1	1	09	1
M	4	05	18	0100	1	8	08	3
F	7	05	18	1430	1	3	09	1
F	2	05	18	0445	1	4	02	2
F	3	06	18	0530	1	4	09	2
F	3	06	18	2110	1	3	09	3
F	5	06	18	1230	1	4	09	1
F	4	06	18	0450	1	4	09	2
M	4	06	18	0200	1	8	02	3
F	5	06	18	0230	1	5	09	3
F	1	05	18	2230	1	8	04	3
F	4	04	18	0430	7	6	09	3
G	5	09	18	1750	1	4	08	2
G	5	09	18	1930	1	4	09	2
F	1	09	18	1600	1	4	02	1
F	1	09	18	2245	7	4	09	3
F	1	09	18	1100	1	1	09	2
G	6	09	18	1030	1	1	09	1
F	7	09	18	1545	1	4	01	1
S	3	09	18	1830	2	4	09	3
F	3	09	18	1945	1	3	09	3
F	6	09	18	1030	1	4	09	1
F	7	09	18	0210	1	4	09	3
G	5	09	18	1000	1	4	09	1
G	6	07	18	1810	7	8	09	2
G	1	09	18	1021	2	1	02	1
F	7	09	18	0500	7	4	09	2
F	4	09	18	2015	2	1	09	1
G	2	09	18	1930	1	1	09	3
F	7	09	18	2210	1	4	02	3
S	4	03	18	1320	1	4	02	1
M	5	08	18	1215	1	4	02	1
F	2	09	18	2045	1	4	09	3
F	5	07	18	1745	1	4	02	1
F	7	09	18	2040	1	8	02	4
F	7	08	18	1525	2	8	09	1
G	5	08	18	1045	3	4	02	1
F	5	10	18	0735	1	4	02	2
F	3	09	18	2305	1	4	09	3
G	4	08	18	0905	1	8	09	1
F	2	09	18	0645	7	1	09	2
M	1	06	18	1230	1	1	02	1
F	7	10	18	2205	7	8	04	4
F	3	10	18	?	1	4	09	3
F	4	10	18	1630	1	4	09	1
F	2	10	18	2230	7	8	02	3
F	2	10	18	0400	1	1	09	2
F	5	10	18	1930	1	1	09	3
G	1	10	18	1400	1	1	02	1
F	5	10	18	1500	1	1	09	1
G	4	10	18	1730	1	4	09	1
F	5	02	18	2230	7	4	09	3
F	4	09	18	0845	1	4	09	1
F	1	06	18	1500	1	1	04	3
F	1	10	18	2335	1	4	09	3
F	1	10	18	1310	2	4	09	1
F	1	10	18	2200	3	4	02	3
F	1	11	18	0730	5	1	09	2
F	4	11	18	1500	7	8	09	1
F	5	11	18	0645	1	1	09	1
F	5	11	18	1810	1	1	09	1
F	4	11	18	0630	1	4	09	2
F	6	11	18	2000	4	4	09	1
F	2	11	18	2100	1	1	01	3
F	1	10	18	1630	7	8	09	1
F	5	11	18	1945	7	4	11	2
G	4	11	18	2130	2	4	09	3
F	6	11	18	0012	1	4	09	3
G	7	11	18	1100	5	4	09	1
F	2	11	18	0400	1	4	09	3
F	4	11	18	2215	2	4	02	3
M	1	11	18	0730	7	1	02	1
G	2	11	18	1830	5	4	09	2
F	5	11	18	2240	7	1	02	3
F	7	10	18	1630	1	1	09	1
F	1	12	18	0700	1	4	02	3
S	2	12	18	1300	1	1	09	1
G	4	12	18	2020	7	1	02	3
F	4	11	18	0015	2	4	09	3
F	3	12	18	1700	2	4	11	2
F	4	12	18	1115	1	4	09	4
F	3	11	18	1330	2	4	09	3
F	1	12	18	0430	3	1	09	3
F	6	12	18	1930	7	4	09	2
F	4	11	18	0745	7	1	04	3
F	1	12	18	1800	1	1	09	2
F	7	12	18	1800	1	1	09	2
F	7	12	18	0150	1	1	09	4
F	2	12	18	0130	3	2	02	1
F	7	12	18	0540	3	1	01	2
F	6	12	18	1230	1	4	09	1
F	2	12	18	0500	2	1	09	2
F	7	12	18	0500	7	1	09	2
F	2	12	18	0500	7	4	09	2
F	6	12	18	1800	1	4	02	2
G	6	12	18	0930	1	4	08	1
F	4	12	18	0415	1	4	09	2
F	3	12	18	1315	2	6	02	1
F	3	12	18	0820	7	1	08	1
F	7	08	18	1800	7	4	09	2
G	3	10	18	0600	1	4	09	2
F	2	12	18	1130	1	4	02	1
