# Supplementary material for: An econometric analysis in identifying behavioral and demographic factors associated with road crash severity in Bangladesh: Evidence from the Dhaka metropolitan city
Source: PLoS One. 2026 Jan 21;21(1):e0340607. doi: 10.1371/journal.pone.0340607 (PMC12823002; doi:10.1371/journal.pone.0340607)
Supplement: S9 Data — (XLSX) [file pone.0340607.s009.xlsx]

## Sheet: driver
Fitness_Certification	Vehicle_Type	Vehicle_Maneuver	Vehicle_Loading	Vehicle_Defects	Vehicle_Damage	Driver_Sex	Driver_Age	Driver_Injury	Alcohol	Seat_Belt
1	08	01	1	1	1	1	26	N	2	2_x000D_
?	12	11	1	1	1	1	40	N	1	2_x000D_
?	09	06	1	1	1	1	30	N	2	2_x000D_
1	14	11	1	1	2	1	35	N	2	2_x000D_
?	10	11	1	1	1	1	43	N	2	2_x000D_
?	09	06	1	1	1	1	40	N	1	2_x000D_
?	09	06	1	1	1	1	45	N	2	2_x000D_
1	12	05	1	1	1	1	40	N	1	1_x000D_
1	13	06	1	1	1	1	35	N	2	2_x000D_
?	14	11	1	7	1	1	40	S	2	2_x000D_
1	10	11	?	?	1	2	25	N	2	1_x000D_
1	04	02	1	1	3	1	25	N	2	2_x000D_
?	04	06	1	1	3	1	25	F	1	1_x000D_
1	09	06	1	1	1	1	25	N	2	2_x000D_
?	04	06	1	1	1	1	28	F	1	1_x000D_
1	19	06	1	1	2	1	40	G	2	2_x000D_
?	09	06	1	1	1	1	40	N	2	2_x000D_
1	14	06	1	1	1	1	45	N	2	2_x000D_
1	04	06	1	1	7	1	44	F	2	1_x000D_
1	08	08	1	1	1	1	40	N	2	2_x000D_
?	07	07	1	1	1	1	40	N	2	2_x000D_
?	09	06	1	1	?	1	30	N	2	2_x000D_
?	04	01	1	1	2	1	30	N	1	2_x000D_
1	14	04	1	1	1	1	40	N	2	1_x000D_
?	19	06	1	1	1	1	48	N	2	2_x000D_
3	04	05	1	1	7	1	32	F	1	1_x000D_
2	09	05	1	1	1	?	40	N	2	2_x000D_
1	08	06	1	1	1	1	40	N	1	2_x000D_
1	09	06	1	1	2	1	40	N	2	2_x000D_
1	09	06	1	1	2	1	35	N	2	2_x000D_
1	09	06	1	1	1	1	40	N	2	2_x000D_
?	19	11	1	1	1	1	40	N	?	?_x000D_
1	14	06	1	1	1	1	50	N	2	2_x000D_
1	09	06	1	1	2	1	40	N	2	2_x000D_
?	19	06	1	1	1	1	40	N	2	2_x000D_
?	07	?	?	7	2	1	40	N	2	2_x000D_
?	08	06	1	1	1	1	45	N	2	2_x000D_
?	08	?	?	?	?	1	35	N	?	?_x000D_
?	08	02	?	?	?	1	40	N	?	?_x000D_
?	02	02	1	1	3	1	28	N	2	2_x000D_
?	09	06	?	?	8	1	40	N	?	?_x000D_
?	05	11	?	?	?	1	30	N	2	2_x000D_
1	09	09	1	1	1	1	40	N	2	2_x000D_
1	09	09	1	1	2	1	40	N	2	2_x000D_
1	10	10	1	1	3	1	22	F	2	1_x000D_
1	09	05	1	1	1	1	40	N	2	2_x000D_
1	07	11	1	1	1	1	35	N	1	2_x000D_
1	09	06	1	1	1	1	40	N	1	2_x000D_
?	05	01	1	1	1	1	40	N	2	2_x000D_
?	10	06	1	1	2	1	40	N	2	1_x000D_
?	04	06	1	1	3	1	28	N	2	1_x000D_
1	14	06	1	1	2	1	40	N	2	1_x000D_
?	04	11	1	7	8	1	40	N	2	2_x000D_
?	09	06	1	1	1	1	35	N	2	2_x000D_
1	19	05	1	1	1	1	30	N	2	2_x000D_
1	14	06	2	1	1	1	40	N	2	2_x000D_
?	14	02	1	1	1	1	30	N	2	2_x000D_
1	14	11	1	1	1	1	45	N	1	1_x000D_
1	14	06	1	1	1	1	40	N	2	2_x000D_
1	09	06	1	1	1	1	32	N	2	2_x000D_
?	10	06	1	1	2	1	40	N	2	2_x000D_
?	02	10	1	1	3	1	40	N	2	2_x000D_
1	09	01	1	2	1	1	40	N	1	1_x000D_
1	09	01	1	1	1	1	30	N	2	1_x000D_
1	19	08	1	1	1	1	25	N	2	1_x000D_
1	11	06	1	1	1	1	40	N	2	2_x000D_
1	10	02	1	6	7	1	40	S	1	2_x000D_
?	10	02	1	6	7	1	49	G	1	2_x000D_
1	10	05	1	1	7	1	50	N	2	2_x000D_
?	11	05	1	7	5	1	38	S	2	2_x000D_
1	09	05	1	6	7	1	40	N	2	2_x000D_
?	09	06	1	2	1	1	40	N	2	2_x000D_
?	09	06	1	1	4	1	40	N	2	2_x000D_
1	09	06	1	1	5	1	40	N	2	2_x000D_
1	09	06	1	1	1	1	40	N	2	2_x000D_
?	08	06	1	1	5	1	40	N	1	2_x000D_
1	14	07	1	1	1	1	40	N	2	2_x000D_
?	04	07	1	1	3	1	45	F	2	2_x000D_
?	09	06	1	1	2	1	40	N	2	2_x000D_
1	12	06	1	1	1	1	35	N	2	2_x000D_
1	09	06	1	1	1	1	24	N	2	2_x000D_
?	19	06	1	1	1	1	30	N	2	2_x000D_
1	08	06	1	1	1	1	30	N	2	2_x000D_
1	12	01	1	1	2	1	24	N	2	2_x000D_
1	14	05	1	1	1	1	38	N	1	2_x000D_
1	04	01	1	1	1	1	20	F	1	2_x000D_
1	04	04	1	7	8	1	30	F	2	2_x000D_
1	13	06	1	7	8	1	45	N	2	2_x000D_
1	09	06	1	1	1	1	35	N	2	2_x000D_
1	10	06	1	1	1	1	40	N	2	2_x000D_
1	13	11	1	1	2	1	38	N	2	2_x000D_
?	09	06	1	1	1	1	40	N	2	2_x000D_
?	19	06	1	1	1	1	40	N	2	2_x000D_
?	19	11	1	1	1	1	30	N	2	2_x000D_
1	10	06	1	1	1	1	31	N	2	2_x000D_
1	12	06	1	1	1	1	27	N	2	2_x000D_
1	04	06	1	1	3	1	23	S	2	1_x000D_
1	09	06	1	1	1	1	40	N	2	2_x000D_
1	13	04	1	1	1	1	44	N	2	2_x000D_
?	19	06	1	1	1	1	55	N	2	2_x000D_
1	09	06	1	1	2	1	35	N	2	2_x000D_
?	02	06	1	1	3	1	60	F	2	2_x000D_
1	14	06	1	1	2	1	32	N	2	2_x000D_
1	12	05	1	1	1	1	40	N	1	2_x000D_
1	10	06	1	1	1	1	40	N	2	2_x000D_
?	19	06	1	1	1	1	40	N	2	2_x000D_
2	19	11	1	1	7	1	25	S	1	2_x000D_
2	04	06	1	1	7	1	20	G	2	1_x000D_
1	05	02	1	1	2	1	50	F	2	2_x000D_
?	05	02	1	1	3	1	50	N	2	2_x000D_
?	13	06	1	1	1	1	45	N	2	2_x000D_
1	09	11	1	1	8	1	40	N	2	2_x000D_
1	04	06	1	1	1	1	40	N	1	2_x000D_
1	08	06	1	1	1	1	40	N	2	2_x000D_
?	01	06	1	1	7	1	45	S	2	2_x000D_
3	19	06	1	1	1	1	40	N	2	2_x000D_
1	09	06	1	1	1	1	35	N	2	2_x000D_
1	09	03	1	1	8	1	43	N	2	2_x000D_
?	09	06	1	1	8	1	30	N	2	2_x000D_
?	19	06	1	1	1	1	45	N	2	2_x000D_
?	19	11	1	1	2	1	20	N	2	2_x000D_
1	08	06	1	1	1	1	40	N	2	2_x000D_
1	04	10	1	1	7	1	17	G	2	1_x000D_
?	09	06	1	1	1	1	24	N	2	1_x000D_
?	01	11	1	1	1	1	45	F	2	2_x000D_
?	14	06	1	1	1	1	40	N	2	2_x000D_
1	10	06	1	1	1	1	40	N	1	2_x000D_
1	09	06	1	1	1	1	40	N	1	2_x000D_
?	09	06	1	1	1	1	40	N	2	2_x000D_
1	12	11	1	1	2	1	40	N	2	2_x000D_
1	04	06	1	1	4	1	26	F	2	2_x000D_
3	04	05	1	1	2	1	27	N	2	1_x000D_
1	10	06	1	1	2	1	29	G	2	2_x000D_
1	14	06	1	1	1	1	40	N	2	2_x000D_
1	07	06	1	1	2	1	40	N	2	2_x000D_
?	02	06	1	1	3	1	45	S	2	2_x000D_
1	12	06	1	1	2	1	40	F	1	2_x000D_
1	10	06	1	1	1	1	28	N	2	2_x000D_
3	02	06	1	1	7	1	60	G	2	2_x000D_
1	04	05	1	1	8	1	25	N	2	1_x000D_
1	14	06	1	1	1	1	35	N	1	2_x000D_
1	04	06	1	1	2	1	38	F	1	2_x000D_
1	08	11	1	1	8	1	40	N	2	2_x000D_
?	04	10	1	1	7	1	17	G	2	1_x000D_
1	09	11	1	1	1	1	42	N	2	2_x000D_
1	09	06	1	1	1	1	38	N	2	2_x000D_
1	07	06	1	1	1	1	40	N	2	2_x000D_
1	08	11	1	1	1	1	40	N	2	2_x000D_
1	04	06	1	1	7	1	48	F	2	1_x000D_
1	10	05	1	1	1	1	36	N	2	1_x000D_
1	12	06	1	1	1	1	40	N	2	2_x000D_
1	04	06	1	1	7	1	38	F	2	2_x000D_
1	09	06	1	6	7	1	40	N	2	2_x000D_
1	12	06	1	1	2	1	40	N	2	2_x000D_
?	06	06	1	1	3	1	31	G	2	2_x000D_
?	14	02	2	7	2	1	40	N	1	2_x000D_
?	10	06	1	1	1	1	40	N	2	2_x000D_
1	08	07	1	1	1	1	40	N	2	2_x000D_
1	07	07	1	1	1	1	40	N	2	2_x000D_
1	09	06	1	1	1	1	30	N	1	2_x000D_
1	14	06	1	1	5	1	35	N	2	2_x000D_
1	19	06	1	1	5	1	50	N	2	2_x000D_
?	19	06	1	1	4	1	45	N	2	2_x000D_
1	04	11	1	1	4	1	28	N	2	1_x000D_
1	09	06	1	1	1	1	40	N	2	2_x000D_
1	14	01	1	1	1	1	40	N	2	2_x000D_
?	04	06	1	1	7	1	48	F	2	1_x000D_
?	10	11	1	1	1	1	40	N	1	2_x000D_
?	11	06	1	1	1	1	38	F	2	2_x000D_
?	04	06	1	1	1	1	28	N	2	1_x000D_
1	09	05	1	1	2	1	28	N	2	2_x000D_
1	10	05	1	1	3	1	25	N	2	1_x000D_
?	09	06	1	1	1	1	40	N	2	2_x000D_
2	04	05	1	1	2	1	19	N	2	2_x000D_
?	02	06	1	1	3	1	30	S	2	2_x000D_
?	12	06	1	1	3	1	40	N	2	2_x000D_
?	04	06	1	1	3	1	30	N	2	2_x000D_
?	09	06	1	1	1	1	40	N	2	2_x000D_
?	14	06	1	1	1	1	40	N	2	2_x000D_
?	14	06	1	1	2	1	45	N	1	2_x000D_
?	19	06	1	1	7	1	40	F	2	2_x000D_
1	04	06	1	1	1	1	35	N	2	2_x000D_
1	09	06	1	1	1	1	40	N	2	2_x000D_
?	09	06	1	1	2	1	45	N	2	2_x000D_
?	19	05	1	1	1	1	40	G	2	2_x000D_
?	19	06	1	1	2	1	40	N	2	2_x000D_
?	04	06	1	1	3	1	30	G	2	1_x000D_
1	08	06	1	1	1	1	40	N	2	2_x000D_
1	09	01	1	1	1	1	40	N	2	2_x000D_
?	09	06	1	1	1	1	40	N	2	2_x000D_
1	14	08	1	1	1	1	22	N	2	1_x000D_
1	09	06	1	1	2	1	40	N	2	2_x000D_
?	04	06	1	1	7	1	22	F	2	2_x000D_
1	09	06	1	1	2	1	32	N	1	2_x000D_
1	12	10	1	1	3	1	50	N	2	2_x000D_
1	09	04	1	1	2	1	40	N	2	2_x000D_
1	04	06	1	1	2	1	26	F	2	2_x000D_
1	09	06	1	6	7	1	40	N	2	2_x000D_
?	?	06	1	7	7	1	40	N	2	2_x000D_
1	10	05	1	1	2	1	32	N	2	1_x000D_
?	09	06	1	1	3	1	40	N	2	2_x000D_
?	09	06	1	1	1	1	40	N	1	2_x000D_
?	04	10	1	1	3	1	31	S	2	1_x000D_
1	09	06	1	1	1	1	30	N	2	2_x000D_
?	04	06	1	1	8	1	26	N	2	2_x000D_
1	09	06	1	1	1	1	40	N	2	2_x000D_
1	14	06	1	1	1	1	35	N	2	1_x000D_
1	04	01	1	1	3	1	23	F	2	1_x000D_
1	09	05	1	1	1	1	38	N	2	1_x000D_
1	19	11	1	1	3	1	60	G	2	2_x000D_
1	11	06	1	1	7	1	40	N	2	2_x000D_
1	11	06	1	1	7	1	40	N	2	2_x000D_
?	12	06	1	1	1	1	40	N	2	2_x000D_
1	09	01	1	1	1	1	23	N	2	2_x000D_
1	09	06	1	1	1	1	50	N	2	2_x000D_
1	09	06	1	1	1	1	50	N	2	2_x000D_
1	09	03	1	1	2	1	45	N	2	2_x000D_
?	19	06	1	1	3	1	50	S	2	2_x000D_
1	13	05	1	1	2	1	45	N	2	2_x000D_
?	19	06	1	2	7	1	40	N	2	2_x000D_
1	13	05	1	1	8	1	40	N	2	2_x000D_
?	09	11	1	1	1	1	40	N	2	2_x000D_
1	08	09	1	1	1	1	50	N	2	2_x000D_
?	04	06	1	1	3	1	40	F	2	2_x000D_
?	19	11	1	1	1	1	40	N	2	2_x000D_
?	19	02	1	1	1	1	40	N	2	2_x000D_
1	09	11	1	1	1	1	50	N	2	2_x000D_
?	14	11	1	1	1	1	40	N	2	2_x000D_
?	04	06	1	1	3	1	42	F	2	2_x000D_
1	09	06	1	1	1	1	45	N	2	2_x000D_
?	13	06	1	1	2	1	45	N	2	2_x000D_
?	10	06	1	1	3	1	32	F	2	1_x000D_
1	09	05	1	1	1	1	50	N	2	2_x000D_
1	12	06	1	1	2	1	28	N	2	2_x000D_
1	12	06	1	1	2	1	40	N	2	2_x000D_
?	09	06	1	1	1	1	40	N	2	2_x000D_
?	19	11	1	1	1	1	40	N	?	?_x000D_
?	04	11	1	1	1	1	40	N	2	2_x000D_
?	04	06	1	1	7	1	36	F	2	2_x000D_
?	09	06	1	1	1	1	40	N	2	2_x000D_
1	09	11	1	1	1	1	40	N	1	2_x000D_
?	04	05	1	1	3	1	40	F	2	2_x000D_
?	12	11	1	1	1	1	40	N	2	2_x000D_
1	09	11	1	1	8	1	40	N	2	2_x000D_
?	04	06	1	1	3	1	25	G	2	1_x000D_
?	19	06	1	1	1	1	?	N	2	2_x000D_
1	10	06	1	1	1	1	40	N	2	2_x000D_
1	04	06	1	1	3	1	26	G	2	1_x000D_
?	07	06	1	1	1	1	35	N	2	2_x000D_
1	04	06	1	1	1	1	20	N	2	1_x000D_
1	13	05	1	1	2	1	26	N	2	2_x000D_
?	04	06	1	1	3	1	40	N	2	1_x000D_
?	12	06	1	1	2	1	40	N	2	2_x000D_
?	09	06	1	1	3	1	40	N	2	2_x000D_
?	09	06	1	1	1	1	40	N	2	2_x000D_
?	04	06	1	1	7	1	23	F	2	2_x000D_
?	09	11	1	1	1	1	40	N	2	2_x000D_
1	09	05	1	1	1	1	22	N	1	2_x000D_
?	04	06	1	1	3	1	30	N	1	1_x000D_
?	09	06	1	1	1	1	40	N	1	2_x000D_
1	14	01	1	1	1	1	40	N	2	2_x000D_
?	08	06	2	1	2	1	24	N	2	2_x000D_
?	10	06	1	1	2	1	45	N	2	1_x000D_
?	09	06	1	1	1	1	40	N	2	2_x000D_
?	09	06	1	1	1	1	35	N	2	2_x000D_
1	07	06	1	1	1	1	28	N	2	2_x000D_
?	19	07	1	1	1	1	40	N	2	2_x000D_
?	08	06	1	1	1	1	30	G	2	2_x000D_
1	15	04	1	1	8	1	40	N	2	2_x000D_
?	01	06	1	1	7	1	23	F	2	2_x000D_
1	09	04	1	1	1	1	45	N	2	2_x000D_
1	09	04	1	1	1	1	39	N	2	2_x000D_
1	19	06	1	1	1	1	40	N	2	2_x000D_
?	04	06	1	1	3	1	28	G	2	1_x000D_
?	19	06	1	1	1	1	35	N	2	2_x000D_
?	09	06	1	1	1	1	40	N	2	2_x000D_
?	09	06	1	1	1	1	30	N	2	2_x000D_
1	09	05	1	1	1	1	40	N	2	2_x000D_
1	09	05	1	1	1	1	40	N	2	2_x000D_
1	09	06	1	1	1	1	40	N	2	2_x000D_
1	09	03	1	6	7	1	45	N	2	2_x000D_
1	09	06	1	6	7	1	30	N	2	2_x000D_
1	04	06	1	1	1	1	45	N	2	2_x000D_
?	04	06	1	1	2	1	30	N	2	1_x000D_
?	02	06	1	1	3	1	30	N	2	2_x000D_
?	09	06	1	1	1	1	40	N	2	2_x000D_
1	19	05	1	1	1	1	25	N	2	2_x000D_
1	19	05	1	1	1	1	24	N	2	2_x000D_
1	12	05	1	1	1	1	20	N	2	2_x000D_
1	08	05	1	1	1	1	23	N	2	2_x000D_
1	09	04	1	1	1	1	38	N	1	2_x000D_
1	09	06	1	4	4	1	35	N	2	2_x000D_
?	19	06	1	1	1	1	40	N	2	2_x000D_
1	09	05	1	1	2	1	40	N	2	2_x000D_
?	14	09	1	1	3	1	46	N	2	2_x000D_
?	09	06	1	1	1	1	30	N	2	2_x000D_
?	09	06	1	1	1	1	40	N	2	2_x000D_
1	09	06	1	1	2	1	40	N	2	2_x000D_
?	04	06	1	1	3	1	27	F	2	1_x000D_
1	12	05	1	1	1	1	16	N	2	2_x000D_
1	10	01	1	1	1	1	52	N	2	2_x000D_
1	09	06	1	1	1	1	30	N	2	2_x000D_
1	09	06	1	1	1	1	35	N	2	2_x000D_
1	14	04	1	1	1	1	40	N	1	2_x000D_
?	14	06	1	1	1	1	40	N	2	2_x000D_
1	08	06	1	1	1	1	26	N	2	2_x000D_
1	04	04	1	1	1	1	17	N	2	2_x000D_
1	09	06	1	1	1	1	40	N	2	2_x000D_
1	04	06	1	1	1	1	39	F	2	1_x000D_
?	09	06	1	1	3	1	45	N	2	2_x000D_
?	14	06	1	1	1	1	45	N	2	2_x000D_
?	09	06	1	1	1	1	40	N	2	2_x000D_
1	04	06	1	1	1	1	30	N	2	2_x000D_
?	09	06	1	1	1	1	40	N	2	2_x000D_
?	13	06	1	1	1	1	40	N	2	2_x000D_
3	02	06	1	1	3	1	45	F	2	2_x000D_
1	07	05	1	1	1	1	30	G	2	2_x000D_
1	07	05	1	1	4	1	39	N	2	1_x000D_
1	14	06	1	1	1	1	40	N	2	2_x000D_
1	12	06	1	3	1	1	25	N	2	2_x000D_
?	14	06	1	6	7	1	40	N	2	2_x000D_
?	14	11	1	1	1	1	40	N	2	2_x000D_
?	19	11	1	7	2	1	40	N	2	2_x000D_
1	10	05	1	1	2	1	34	N	2	1_x000D_
?	02	06	1	1	3	1	40	N	2	2_x000D_
1	14	06	1	1	1	1	30	N	2	2_x000D_
1	10	06	1	1	2	1	27	N	2	1_x000D_
?	10	06	1	1	1	1	40	N	2	1_x000D_
?	13	06	1	1	1	1	40	N	2	2_x000D_
?	04	06	1	1	3	1	40	G	2	1_x000D_
?	09	06	1	1	1	1	45	N	2	2_x000D_
?	14	06	1	1	1	1	45	N	2	2_x000D_
?	09	06	1	1	2	1	40	F	2	2_x000D_
?	04	06	1	1	7	1	30	F	2	1_x000D_
1	14	05	1	1	4	1	55	N	2	2_x000D_
?	02	06	1	1	3	1	28	N	2	2_x000D_
1	12	05	1	1	3	1	25	N	2	2_x000D_
?	02	06	1	1	3	1	40	N	2	2_x000D_
?	04	06	1	1	2	1	20	N	2	1_x000D_
?	04	06	1	1	2	1	30	N	2	1_x000D_
1	14	06	1	1	1	1	45	N	2	2_x000D_
?	14	06	1	7	1	1	40	N	2	2_x000D_
1	04	06	1	1	1	1	21	N	2	1_x000D_
1	01	01	?	?	1	1	40	N	2	2_x000D_
1	14	06	1	1	1	1	32	N	2	2_x000D_
?	04	06	1	1	7	1	30	F	2	1_x000D_
1	09	06	1	1	1	1	28	N	2	2_x000D_
?	19	06	1	1	1	1	30	N	2	2_x000D_
?	09	06	1	1	2	1	40	N	2	2_x000D_
?	19	06	1	1	3	1	35	N	2	2_x000D_
1	09	06	1	1	1	1	27	N	2	2_x000D_
?	04	06	1	1	3	1	25	G	2	1_x000D_
?	04	11	1	1	2	1	52	G	2	1_x000D_
?	04	06	1	1	2	1	30	N	2	1_x000D_
?	09	06	1	1	1	1	45	N	2	2_x000D_
3	01	06	1	1	8	1	25	G	2	2_x000D_
1	09	07	1	7	1	1	45	N	2	2_x000D_
?	09	03	1	1	1	1	40	N	2	2_x000D_
1	07	05	1	1	2	1	45	G	2	1_x000D_
?	04	05	1	1	3	1	45	N	2	1_x000D_
1	09	06	1	1	1	1	40	N	2	2_x000D_
1	11	06	1	3	2	1	17	N	2	2_x000D_
?	19	05	1	1	1	1	40	N	2	2_x000D_
1	09	06	1	1	1	1	40	N	2	2_x000D_
?	09	06	1	1	1	1	40	N	2	2_x000D_
1	04	06	1	1	1	1	35	N	2	2_x000D_
?	09	04	1	1	1	1	45	N	1	2_x000D_
?	08	07	1	1	1	1	30	N	2	2_x000D_
?	19	06	1	1	1	1	40	N	2	2_x000D_
1	08	01	1	1	?	1	40	N	2	2_x000D_
?	04	06	1	1	3	1	35	N	1	1_x000D_
1	14	06	1	1	2	1	40	N	2	2_x000D_
1	04	06	1	1	3	1	45	N	2	2_x000D_
?	06	06	1	1	1	1	40	N	2	2_x000D_
?	?	?	1	1	1	1	40	N	2	2_x000D_
1	09	04	1	1	1	1	40	N	2	2_x000D_
?	02	06	1	1	3	1	25	N	2	2_x000D_
1	13	06	1	1	1	1	32	N	2	2_x000D_
?	14	06	1	1	1	1	40	N	2	2_x000D_
1	09	06	1	1	2	1	40	N	2	1_x000D_
?	?	04	1	1	3	1	40	N	2	1_x000D_
1	13	06	1	1	2	1	40	N	2	2_x000D_
1	04	06	1	1	3	1	31	G	2	2_x000D_
?	14	06	1	1	2	1	45	N	2	2_x000D_
3	02	06	1	1	3	1	60	F	2	2_x000D_
?	09	06	1	1	1	1	40	N	2	2_x000D_
?	09	06	1	1	1	1	40	N	2	2_x000D_
1	09	06	1	1	1	1	28	N	2	2_x000D_
1	08	01	1	1	1	1	25	N	2	2_x000D_
1	08	01	1	1	1	1	28	N	2	2_x000D_
1	10	06	1	1	1	1	26	N	1	2_x000D_
?	02	06	1	1	3	1	35	N	2	2_x000D_
?	14	01	1	1	1	1	22	N	2	2_x000D_
?	04	05	1	1	2	1	45	N	1	2_x000D_
1	10	11	1	1	1	1	22	N	1	2_x000D_
?	09	05	1	1	4	1	40	N	2	2_x000D_
?	09	05	1	1	5	1	30	N	2	2_x000D_
?	16	06	1	1	2	1	45	N	2	2_x000D_
1	04	06	1	1	3	1	40	F	2	1_x000D_
1	14	06	1	1	2	1	55	N	1	2_x000D_
1	07	03	1	1	3	1	40	G	2	2_x000D_
?	09	06	1	1	1	1	38	N	2	2_x000D_
1	08	05	1	1	2	1	30	N	2	2_x000D_
?	08	05	1	1	3	1	40	N	2	2_x000D_
1	14	06	1	1	2	1	45	N	1	2_x000D_
1	07	03	1	1	3	1	40	G	2	2_x000D_
?	09	06	1	1	1	1	45	N	2	2_x000D_
?	09	06	1	1	1	1	40	N	2	2_x000D_
1	09	06	1	3	2	1	41	N	2	2_x000D_
?	09	06	1	1	1	1	30	N	2	2_x000D_
1	04	06	1	1	1	1	28	N	2	1_x000D_
?	19	06	1	1	2	1	35	N	2	2_x000D_
?	19	06	1	6	1	1	30	N	1	2_x000D_
?	14	06	1	1	1	1	40	N	1	2_x000D_
?	04	06	1	1	3	1	20	N	2	1_x000D_
?	09	06	1	1	1	1	40	N	2	2_x000D_
?	10	04	1	1	1	1	40	N	2	2_x000D_
?	09	06	1	1	1	1	40	N	2	2_x000D_
?	09	06	1	1	1	1	40	N	2	2_x000D_
?	09	05	1	1	4	1	35	N	2	2_x000D_
1	09	01	1	5	?	?	30	N	2	2_x000D_
1	04	06	1	1	1	1	40	N	2	2_x000D_
1	04	06	1	1	3	1	40	F	2	2_x000D_
1	09	05	1	1	2	1	47	N	2	2_x000D_
1	04	06	1	1	3	1	33	S	2	1_x000D_
?	09	06	1	1	1	1	40	N	2	2_x000D_
?	09	06	1	1	1	1	40	N	2	2_x000D_
1	04	06	1	1	3	1	30	F	2	1_x000D_
?	19	01	1	2	1	1	40	N	2	2_x000D_
?	19	04	1	1	1	1	40	N	2	2_x000D_
?	09	06	1	1	2	1	45	N	2	2_x000D_
?	04	06	1	1	3	1	50	F	2	2_x000D_
1	09	06	1	1	8	1	40	N	1	2_x000D_
1	04	06	1	1	8	1	29	S	1	2_x000D_
1	13	06	1	1	1	1	49	N	2	2_x000D_
1	13	06	1	1	1	1	?	N	?	?_x000D_

## Sheet: general
Accident_Severity	Day_of_Week	Month	Year	Time	Junction_Type	Traffic_Control	Collision_Type	Light
G	2	01	19	0845	1	4	09	1
F	6	01	19	2130	1	4	09	3
F	7	01	19	1445	1	4	09	1
F	3	01	19	2250	1	4	09	3
F	4	01	19	0500	1	1	09	3
G	1	01	19	1745	1	1	09	3
F	2	01	19	1400	1	4	09	1
F	3	01	19	2215	1	4	09	3
F	1	01	19	0045	7	2	09	3
G	3	01	19	0315	7	8	02	3
F	3	01	19	1210	6	1	08	1
F	5	01	19	2115	1	4	02	3
F	1	01	19	0215	1	8	06	4
F	4	01	19	1715	1	4	09	1
F	5	01	19	?	2	4	02	3
F	6	01	19	1300	5	1	09	1
F	1	01	19	1210	7	4	09	3
F	6	01	19	2253	1	4	09	4
G	7	01	19	1215	7	4	09	1
G	2	01	19	2330	2	4	09	4
F	6	01	19	1915	2	4	09	3
F	1	01	19	0430	1	4	02	1
F	4	01	19	0755	7	1	09	3
F	3	02	19	0530	1	4	01	3
F	4	02	19	0112	1	4	09	1
F	7	02	19	1200	7	4	09	3
G	7	02	19	2140	1	4	09	3
F	2	02	19	0750	1	4	09	1
F	5	02	19	2200	1	4	09	3
S	2	02	19	1640	?	?	09	1
G	4	02	19	1130	3	1	09	3
F	1	02	19	1410	?	1	09	1
F	3	02	19	2230	3	1	02	3
F	2	02	19	1840	1	4	01	2
G	4	02	19	1125	7	8	09	1
F	3	02	19	1840	1	8	08	2
F	6	02	19	1315	7	8	02	1
G	5	02	19	0515	2	4	11	2
F	2	02	19	0330	7	4	07	1
F	6	02	19	0055	1	2	09	3
S	5	03	19	2200	1	4	02	3
F	5	03	19	1430	7	4	09	1
F	7	03	19	1915	7	3	09	3
F	6	03	19	0600	1	4	09	2
F	5	03	19	1030	2	4	09	1
F	7	01	19	0210	5	4	09	3
G	3	03	19	0430	1	4	09	3
G	1	03	19	0330	2	1	09	3
F	7	01	19	0210	5	4	09	3
F	4	03	19	1930	7	1	09	3
S	2	03	19	0600	1	1	08	2
F	5	03	19	1100	1	1	04	1
F	3	03	19	2115	7	8	09	3
F	5	03	19	0930	1	1	09	1
G	5	02	19	0057	2	2	04	3
S	5	03	19	0730	2	2	04	1
G	6	03	19	1130	1	4	09	3
F	2	02	19	0330	7	4	07	1
F	3	03	19	?	1	4	04	1
S	5	03	19	1900	1	4	04	2
F	6	03	19	2230	7	1	02	3
F	3	03	19	2100	7	4	09	3
F	1	03	19	0130	1	4	09	1
F	2	03	19	0720	1	4	09	2
F	6	03	19	1230	1	4	09	1
F	6	03	19	0630	1	4	09	3
G	1	03	19	1200	3	1	09	1
F	5	03	19	0130	3	2	04	3
F	1	03	19	1530	3	1	03	1
G	3	04	19	1330	7	4	09	1
G	7	04	19	0800	7	4	09	1
F	6	04	19	1930	7	4	09	2
G	1	04	19	1130	1	4	09	1
F	5	04	19	1140	1	4	09	1
F	7	04	19	2115	1	4	09	3
F	5	04	19	1830	1	4	09	2
F	4	04	19	1045	1	4	02	1
G	7	04	19	0600	3	4	09	1
G	5	04	19	1800	7	4	09	1
G	4	04	19	0910	7	4	09	1
F	7	04	19	0800	7	4	02	1
F	3	04	19	0410	1	4	07	3
F	1	04	19	1640	1	4	09	1
G	2	04	19	0700	1	4	09	1
F	7	04	19	1750	1	4	09	1
F	5	04	19	0515	1	4	01	1
F	5	04	19	?	1	4	02	3
F	2	04	19	0530	1	4	09	2
F	6	04	19	1115	7	1	07	3
F	2	04	19	0545	1	4	09	1
S	4	04	19	0010	1	4	02	1
F	7	04	19	1200	1	4	09	1
G	3	04	19	1050	7	1	09	1
F	2	04	19	0720	5	1	09	1
G	1	05	19	1730	7	1	08	2
F	2	05	19	1000	1	1	01	1
F	1	05	19	1210	1	4	09	3
F	5	05	19	1500	7	2	09	1
F	1	05	19	0815	1	4	09	1
F	2	05	19	1745	1	4	09	1
F	3	05	19	1730	1	1	04	1
G	6	05	19	1630	7	4	04	1
F	3	05	19	0230	1	4	09	3
G	7	05	19	0800	2	4	02	1
F	3	05	19	0230	1	1	05	4
G	6	05	19	1910	1	4	02	3
G	1	05	19	1030	2	4	09	1
F	3	05	19	2245	7	4	01	3
G	1	05	19	1730	7	1	08	2
F	4	05	19	1930	7	4	09	3
F	3	05	19	1930	1	4	09	3
F	4	05	19	0500	7	2	09	2
F	7	05	19	1030	1	4	04	1
G	7	05	19	0645	1	4	09	2
F	2	05	19	1745	1	4	02	1
F	6	05	19	1835	1	2	09	1
F	1	05	19	0515	1	4	01	2
F	5	05	19	1930	5	1	09	1
F	7	05	19	1100	1	4	09	1
F	3	05	19	0803	7	8	09	1
F	3	05	19	0830	7	7	09	1
F	1	05	19	0835	1	4	09	3
M	7	05	19	0030	1	4	07	3
M	4	05	19	1000	1	4	04	1
G	5	05	19	2240	1	4	11	3
F	4	05	19	1030	7	1	09	1
F	2	06	19	2335	7	8	02	3
F	5	06	19	1130	7	4	02	1
G	6	06	19	1215	1	4	09	1
M	2	06	19	0935	1	4	02	1
F	6	06	19	0800	1	4	09	1
G	3	06	19	0800	7	4	02	3
F	5	06	19	?	1	4	02	4
F	4	06	19	1500	7	1	09	1
F	4	06	19	1150	4	1	09	3
F	2	06	19	0620	1	1	01	1
G	4	06	19	1630	1	2	09	1
F	3	06	19	0400	1	3	09	2
G	4	06	19	1245	7	4	02	1
G	6	06	19	2030	3	2	02	2
F	7	03	19	1945	3	1	09	3
G	3	06	19	1430	1	4	09	1
F	3	06	19	0715	1	4	09	1
F	1	06	19	0930	1	8	09	1
F	2	06	19	1650	1	4	02	1
S	2	06	19	0230	3	4	08	3
F	2	06	19	0630	1	1	01	2
F	4	07	19	1630	1	2	09	1
F	5	07	19	0300	1	1	09	3
S	2	07	19	0600	1	4	02	1
S	1	07	19	0510	3	4	08	2
F	2	07	19	1330	1	4	08	1
G	1	07	19	2130	3	4	09	3
F	1	07	19	2320	2	6	02	3
G	2	07	19	2130	7	8	02	3
S	7	07	19	2000	7	4	02	2
F	3	07	19	1600	7	1	09	1
G	1	07	19	1235	7	1	09	1
F	2	07	19	0905	1	4	04	1
F	3	07	19	0615	3	8	01	2
F	7	07	19	0630	1	4	02	2
F	3	07	19	2340	3	1	09	3
F	6	07	19	0205	7	4	09	3
F	7	07	19	1130	1	2	04	3
F	3	07	19	1900	7	4	09	2
F	3	07	19	0900	7	4	09	1
F	3	07	19	1600	7	4	09	1
F	4	07	19	1030	2	4	02	1
G	6	07	19	0615	1	4	02	2
F	6	07	19	1040	1	8	04	3
G	4	07	19	0845	2	4	09	1
M	2	07	19	0630	7	4	07	2
M	3	07	19	0115	7	4	07	4
G	2	08	19	1345	1	5	09	1
F	5	08	19	2200	1	1	01	1
F	5	08	19	1500	1	1	02	1
F	4	08	19	1630	1	1	09	1
F	4	08	19	0001	1	2	01	1
F	5	08	19	1030	1	1	09	1
G	1	08	19	2140	1	1	04	3
F	4	08	19	1230	1	1	09	1
G	5	08	19	1900	1	4	02	2
F	5	08	19	1730	1	4	09	1
S	6	08	19	1645	1	4	09	1
F	3	08	19	1710	1	4	02	1
F	1	08	19	0900	7	4	02	3
F	5	08	19	1030	2	4	02	3
F	7	08	19	0020	7	8	09	4
G	7	08	19	1630	1	4	02	1
F	4	08	19	0930	4	1	09	1
F	4	08	19	0335	2	4	09	3
M	6	08	19	0950	2	4	01	3
G	6	08	19	0830	1	4	09	2
F	4	08	19	2040	1	4	09	3
G	3	08	19	1000	1	4	09	1
F	3	08	19	0123	1	4	09	3
G	5	08	19	1430	1	4	11	1
F	2	08	19	1130	2	4	02	3
G	2	09	19	1630	3	4	09	1
G	1	09	19	1430	1	4	02	1
F	4	09	19	0415	1	4	09	2
F	4	09	19	1100	1	4	08	1
F	1	09	19	0830	3	1	04	1
G	3	09	19	1925	5	4	09	3
F	4	09	19	0900	1	2	09	1
F	2	09	19	2050	3	2	09	3
F	4	09	19	1900	2	1	09	2
F	7	09	19	1730	1	8	02	1
F	6	09	19	2250	7	4	09	4
G	1	09	19	2130	7	4	09	3
F	7	09	19	0530	3	4	09	2
F	5	09	19	1245	2	4	09	1
F	6	09	19	2145	7	4	09	4
F	5	09	19	2255	7	4	09	3
F	7	09	19	1915	1	1	09	2
F	1	09	19	0430	7	8	08	2
F	5	09	19	0430	7	5	09	3
F	1	09	19	2110	1	1	09	3
F	5	09	19	1930	2	4	02	3
F	3	09	19	0945	1	4	09	3
S	1	09	19	1045	3	1	09	1
F	4	09	19	0715	1	4	04	2
G	7	09	19	1130	1	2	09	3
F	2	09	19	0520	1	4	09	3
F	1	09	19	1715	5	1	09	1
G	4	09	19	1515	7	4	09	1
G	3	09	19	?	1	4	09	1
F	7	09	19	0740	7	1	04	1
F	2	09	19	0630	1	1	09	2
F	2	10	19	0820	1	4	09	1
F	7	10	19	1900	4	4	09	3
F	6	10	19	1645	1	1	09	1
F	2	10	19	0415	2	4	01	2
G	7	10	19	0850	2	4	02	1
G	6	10	19	0830	1	4	09	3
F	3	10	19	1945	2	4	09	2
F	1	10	19	0445	1	2	09	2
F	1	10	19	0330	7	3	01	3
G	7	10	19	0200	1	4	02	3
G	4	10	19	0125	1	4	09	3
F	5	10	19	1040	1	4	09	1
G	1	10	19	?	1	1	04	1
G	5	10	19	1930	7	4	09	3
F	5	10	19	1145	1	4	09	4
F	5	10	19	1035	1	4	02	1
G	7	10	19	1035	7	4	04	1
F	3	10	19	2035	1	4	02	3
G	4	10	19	1700	7	8	02	1
F	4	10	19	1145	7	8	09	3
G	3	10	19	1130	7	4	09	1
G	5	10	19	1330	2	4	09	1
F	7	10	19	0605	1	4	09	2
F	3	10	19	1152	1	8	01	3
F	6	10	19	1030	1	4	09	1
F	7	10	19	2100	1	1	09	3
F	4	11	19	2230	2	2	02	3
F	1	11	19	1845	7	4	02	2
G	5	11	19	1000	1	4	01	1
G	3	11	19	1830	1	8	02	1
F	3	11	19	0835	7	4	09	1
F	5	11	19	0020	1	4	09	3
G	1	11	19	1115	7	4	04	1
F	4	11	19	1745	7	4	09	1
F	5	10	19	1040	4	3	09	2
F	7	11	19	1845	1	4	09	2
G	6	11	19	2015	1	4	09	1
F	7	11	19	1500	4	4	09	1
F	5	11	19	1810	2	4	09	3
F	6	11	19	1330	2	4	09	1
F	3	11	19	1450	7	4	09	1
G	6	11	19	0830	7	4	09	3
F	3	11	19	1240	7	8	04	1
F	4	11	19	1130	7	8	02	3
F	3	11	19	0810	7	4	09	1
F	1	11	19	0700	7	4	09	2
G	5	11	19	1000	2	4	02	1
G	5	11	19	0350	1	1	09	3
F	6	11	19	0330	7	4	11	3
F	2	02	19	1640	7	4	02	1
G	2	09	19	1245	1	4	02	3
F	3	11	19	0210	2	4	02	3
F	3	11	19	0810	1	4	09	1
F	4	11	19	0900	1	4	09	1
F	2	11	19	0850	2	4	11	1
F	1	11	19	1815	5	4	04	2
G	5	11	19	2200	4	4	02	4
F	2	11	19	1345	7	4	09	1
G	7	11	19	?	1	4	09	1
F	1	11	19	1100	7	1	09	1
F	2	12	19	1115	1	4	04	1
F	3	12	19	0845	1	8	02	1
G	3	12	19	0230	3	4	02	1
G	6	12	19	2200	2	4	09	3
F	1	12	19	0730	1	1	04	1
G	3	12	19	0230	3	4	02	1
F	4	12	19	0500	1	4	09	3
F	2	12	19	1115	1	4	09	3
F	4	12	19	2210	2	4	09	3
F	7	12	19	1800	7	2	09	2
F	1	12	19	1010	1	4	09	4
F	5	12	19	0605	1	4	09	1
F	2	12	19	1215	1	2	09	1
F	5	12	19	1630	1	4	02	1
F	7	12	19	1930	4	4	09	2
F	1	12	19	1915	1	4	09	2
F	5	12	19	0005	1	4	09	4
F	6	12	19	0555	1	4	11	2
F	2	12	19	0745	3	4	04	1
F	7	12	19	1100	1	5	02	3
F	7	12	19	1450	1	4	02	1
G	6	12	19	2155	1	6	11	3
F	2	12	19	0025	7	4	04	4
G	4	12	19	0530	7	4	09	2
F	5	12	19	0145	7	1	09	4
F	3	12	19	1255	1	4	02	3
G	1	12	19	2000	7	4	02	3
F	1	12	19	2030	1	4	09	3
G	4	12	19	1530	1	4	09	1
