# Supplementary material for: An econometric analysis in identifying behavioral and demographic factors associated with road crash severity in Bangladesh: Evidence from the Dhaka metropolitan city
Source: PLoS One. 2026 Jan 21;21(1):e0340607. doi: 10.1371/journal.pone.0340607 (PMC12823002; doi:10.1371/journal.pone.0340607)
Supplement: S10 Data — (XLSX) [file pone.0340607.s010.xlsx]

## Sheet: driver
Fitness_Certification	Vehicle_Type	Vehicle_Maneuver	Vehicle_Loading	Vehicle_Defects	Vehicle_Damage	Driver_Sex	Driver_Age	Driver_Injury	Alcohol	Seat_Belt
?	11	10	1	6	2	1	40	N	1	2_x000D_
?	09	06	1	1	3	1	38	N	2	2_x000D_
?	09	06	1	6	1	1	40	N	1	2_x000D_
?	09	06	1	6	1	1	40	N	1	2_x000D_
?	19	06	1	1	1	1	40	N	2	2_x000D_
?	04	06	1	1	3	1	40	S	2	1_x000D_
?	09	06	1	1	1	1	50	N	1	2_x000D_
?	02	06	1	1	3	1	25	F	2	2_x000D_
1	14	05	1	1	2	1	28	N	2	2_x000D_
1	04	06	1	1	2	1	45	G	1	1_x000D_
1	07	06	1	1	3	1	35	N	2	1_x000D_
?	19	06	1	1	2	1	40	N	2	2_x000D_
?	02	06	1	1	3	1	35	N	2	2_x000D_
?	04	06	1	1	2	1	28	N	2	2_x000D_
?	19	06	1	1	1	1	30	N	2	2_x000D_
1	09	06	1	1	1	1	45	N	2	2_x000D_
1	14	06	1	1	2	1	40	N	2	2_x000D_
?	04	06	1	2	3	1	40	S	2	2_x000D_
1	09	05	1	1	7	1	39	N	2	2_x000D_
?	19	09	1	1	3	1	35	F	2	2_x000D_
1	09	06	1	1	1	1	23	N	2	2_x000D_
1	19	06	1	6	2	1	50	N	2	2_x000D_
?	10	06	1	1	3	1	35	S	2	2_x000D_
?	12	06	1	1	1	1	40	N	2	2_x000D_
?	14	05	1	1	1	1	45	N	2	2_x000D_
1	09	06	1	1	1	1	45	N	2	2_x000D_
1	07	05	1	1	1	1	35	N	2	2_x000D_
?	09	06	1	1	1	1	45	N	2	2_x000D_
?	09	06	1	1	1	1	45	N	2	2_x000D_
?	09	06	1	1	2	1	40	N	2	2_x000D_
1	04	06	1	1	2	1	40	F	2	2_x000D_
?	09	06	1	1	4	1	40	N	2	2_x000D_
?	19	06	1	1	5	1	50	N	2	2_x000D_
?	09	06	1	1	2	1	40	N	2	2_x000D_
?	09	06	1	1	1	1	40	N	2	2_x000D_
?	08	05	1	1	2	1	28	N	2	2_x000D_
?	04	06	1	1	7	1	28	F	2	2_x000D_
?	09	06	1	1	1	1	40	N	2	2_x000D_
?	09	06	1	1	1	1	40	N	2	2_x000D_
?	09	06	1	1	1	1	40	N	2	2_x000D_
1	09	02	1	1	8	1	40	N	2	2_x000D_
1	12	01	1	1	2	1	40	N	2	2_x000D_
1	12	01	1	1	2	1	35	F	2	2_x000D_
?	09	05	1	1	2	1	29	N	2	2_x000D_
1	04	05	1	1	3	1	42	F	2	2_x000D_
1	09	11	1	1	1	1	26	N	2	2_x000D_
1	04	11	1	1	3	1	25	S	2	2_x000D_
1	09	11	1	1	1	1	26	N	2	2_x000D_
?	10	02	1	7	7	1	28	S	2	2_x000D_
1	04	05	1	1	2	1	40	N	2	2_x000D_
?	10	06	1	1	2	1	45	N	2	2_x000D_
?	02	06	1	1	3	1	40	G	2	2_x000D_
1	11	11	1	1	4	2	35	S	2	2_x000D_
1	07	06	1	1	5	1	40	N	2	2_x000D_
?	12	09	1	1	1	1	40	N	2	2_x000D_
?	02	06	1	2	3	1	30	N	2	2_x000D_
1	19	06	1	1	2	1	40	N	2	2_x000D_
?	19	06	1	1	2	1	40	S	2	2_x000D_
1	14	08	1	1	8	1	49	N	2	2_x000D_
?	19	06	1	1	2	1	40	N	2	2_x000D_
?	04	06	1	1	3	1	35	F	2	2_x000D_
?	09	06	1	1	1	1	40	N	2	2_x000D_
?	19	11	1	1	1	1	28	N	2	2_x000D_
?	13	06	1	1	1	1	40	N	2	2_x000D_
?	19	06	1	6	1	1	40	N	2	2_x000D_
?	19	06	1	6	1	1	40	N	1	2_x000D_
?	09	06	1	1	1	1	40	N	2	2_x000D_
1	14	05	1	1	7	1	28	N	2	2_x000D_
1	04	05	2	1	3	1	23	S	2	1_x000D_
3	02	06	1	1	3	1	40	N	2	2_x000D_
1	10	06	1	1	8	1	?	N	2	2_x000D_
3	10	11	1	1	1	1	38	N	2	1_x000D_
1	08	06	1	7	1	1	28	N	2	2_x000D_
1	09	07	1	1	2	1	40	N	2	2_x000D_
?	04	07	1	1	3	1	40	F	2	1_x000D_
?	13	06	1	1	1	1	40	N	2	2_x000D_
?	09	06	1	1	1	1	40	N	2	2_x000D_
1	08	04	1	1	1	1	40	N	2	2_x000D_
?	04	06	1	1	4	1	27	G	2	1_x000D_
1	10	06	1	1	5	1	21	N	2	2_x000D_
?	09	06	1	1	1	1	40	N	2	2_x000D_
1	14	06	1	1	1	1	20	N	2	2_x000D_
1	07	11	1	1	7	1	28	N	2	1_x000D_
1	10	11	1	1	7	1	38	N	2	1_x000D_
?	10	10	1	1	3	1	40	N	2	2_x000D_
?	10	09	1	1	3	1	35	N	2	2_x000D_
?	10	06	1	1	3	1	35	N	2	2_x000D_
1	10	06	1	1	8	1	28	N	2	2_x000D_
?	04	06	1	1	3	1	?	G	2	1_x000D_
1	09	06	1	1	8	1	40	N	2	2_x000D_
1	09	06	1	1	8	1	45	N	?	2_x000D_
?	19	06	1	1	1	1	?	N	2	2_x000D_
?	19	06	1	1	2	1	?	N	2	2_x000D_
?	04	06	1	1	7	1	22	F	2	1_x000D_
1	04	04	2	3	2	1	30	F	1	2_x000D_
1	04	03	1	1	2	1	20	G	1	1_x000D_
1	10	06	1	1	2	1	?	N	1	2_x000D_
?	19	06	1	1	1	1	22	N	2	2_x000D_
?	14	06	1	1	1	1	40	N	2	2_x000D_
?	09	06	1	1	1	1	40	N	2	2_x000D_
1	09	01	1	1	1	1	26	N	2	2_x000D_
1	09	06	1	1	1	1	32	N	1	1_x000D_
1	09	05	1	1	1	1	32	N	2	2_x000D_
?	09	09	1	1	1	1	40	N	2	2_x000D_
?	09	11	1	1	?	1	30	N	2	2_x000D_
?	09	09	1	1	2	1	40	N	2	2_x000D_
?	04	06	1	1	3	1	25	F	2	2_x000D_
?	04	04	1	1	1	1	40	N	2	2_x000D_
1	16	05	1	1	2	1	40	N	2	2_x000D_
1	14	06	1	1	2	1	35	N	2	2_x000D_
1	12	06	1	1	1	1	30	N	2	2_x000D_
3	12	06	1	7	1	1	55	N	1	2_x000D_
?	09	06	1	1	1	1	44	N	2	2_x000D_
?	10	11	1	1	8	1	40	N	2	2_x000D_
1	14	06	1	1	1	1	32	N	2	2_x000D_
?	01	06	1	1	7	1	26	F	2	2_x000D_
?	05	06	1	1	1	1	30	N	2	1_x000D_
1	14	06	1	1	1	1	36	N	2	2_x000D_
1	04	06	1	1	2	1	24	G	2	1_x000D_
1	07	06	1	1	3	1	21	N	2	1_x000D_
2	06	01	1	3	?	1	28	G	2	2_x000D_
?	19	06	1	1	1	1	40	N	2	2_x000D_
?	09	06	1	1	2	1	34	N	2	2_x000D_
?	04	06	1	1	7	1	40	F	2	2_x000D_
?	19	06	1	1	1	1	40	N	2	2_x000D_
?	09	06	1	1	1	1	30	N	2	2_x000D_
?	04	04	1	1	2	1	40	N	2	2_x000D_
?	19	06	1	1	3	1	30	N	2	2_x000D_
?	02	05	1	1	2	1	30	N	2	2_x000D_
?	19	06	1	2	3	?	30	N	2	2_x000D_
?	14	06	1	1	2	1	40	N	2	2_x000D_
?	02	06	1	1	2	1	28	N	2	2_x000D_
?	14	06	1	1	1	1	29	N	2	2_x000D_
1	02	05	1	1	3	1	40	F	2	2_x000D_
1	12	06	1	1	5	1	40	N	2	2_x000D_
?	09	06	1	1	2	1	40	N	2	2_x000D_
?	10	06	1	1	3	1	40	F	2	2_x000D_
1	19	11	1	1	1	1	27	N	2	2_x000D_
1	14	06	1	1	2	1	27	N	2	2_x000D_
?	04	06	1	1	3	1	28	G	2	1_x000D_
?	19	06	1	1	1	1	40	N	2	2_x000D_
1	08	06	1	1	2	1	25	N	2	2_x000D_
?	04	06	1	1	3	1	35	F	2	1_x000D_
?	04	06	1	1	1	1	48	N	2	2_x000D_
1	10	06	1	1	2	1	59	N	2	1_x000D_
?	02	06	1	1	3	1	30	N	2	2_x000D_
?	10	06	1	1	1	1	35	N	2	2_x000D_
?	09	06	1	1	1	1	40	N	2	2_x000D_
?	09	06	1	1	1	1	40	N	2	2_x000D_
?	09	06	1	6	1	1	40	N	1	2_x000D_
?	08	06	1	6	7	1	35	N	2	2_x000D_
?	08	06	1	6	7	1	35	N	2	2_x000D_
?	19	11	1	1	1	1	35	N	2	2_x000D_
?	19	06	1	1	1	1	45	N	2	2_x000D_
?	07	06	1	3	1	1	18	N	2	2_x000D_
?	07	08	1	1	1	1	35	N	2	2_x000D_
?	19	06	1	1	1	1	40	N	2	2_x000D_
1	04	06	1	7	2	1	18	N	2	1_x000D_
?	19	06	1	1	1	1	40	N	2	2_x000D_
3	04	05	1	7	1	1	40	N	2	2_x000D_
?	09	11	1	1	1	1	45	N	2	2_x000D_
?	09	11	1	1	1	1	45	N	2	2_x000D_
1	09	06	1	1	1	1	35	N	2	2_x000D_
1	04	06	1	1	1	1	32	S	1	1_x000D_
1	09	06	1	1	2	1	50	N	2	2_x000D_
?	04	06	1	1	3	1	40	S	2	1_x000D_
?	09	06	1	1	1	1	40	N	2	2_x000D_
?	04	06	1	1	1	1	21	N	2	1_x000D_
1	09	06	1	6	1	1	28	N	1	2_x000D_
?	14	06	1	1	2	1	45	N	2	2_x000D_
?	04	06	1	1	7	1	32	F	2	2_x000D_
1	10	06	1	7	3	1	40	N	2	2_x000D_
?	02	04	1	1	7	1	40	F	2	2_x000D_
1	09	05	1	1	1	1	37	N	2	2_x000D_
?	02	05	1	1	1	1	40	S	2	2_x000D_
1	12	05	1	1	1	1	24	N	2	2_x000D_
?	04	11	1	1	1	1	40	N	2	2_x000D_
1	09	06	1	1	1	1	49	N	2	2_x000D_
?	19	06	1	1	1	1	40	N	2	2_x000D_
1	09	06	1	1	1	1	40	N	1	2_x000D_
?	09	06	1	1	1	1	40	N	2	?_x000D_
?	09	06	1	1	1	1	45	N	2	2_x000D_
?	19	06	1	1	1	1	30	N	2	2_x000D_
?	09	06	1	1	1	1	40	N	2	2_x000D_
?	09	06	1	1	1	1	40	N	2	2_x000D_
?	09	06	1	1	2	1	45	N	2	1_x000D_
?	04	06	1	1	3	1	30	F	2	1_x000D_
?	10	06	1	1	4	1	40	N	2	1_x000D_
?	04	06	1	1	3	1	45	N	2	2_x000D_
?	09	06	1	1	1	1	40	N	2	2_x000D_
1	09	05	1	1	1	1	40	N	2	2_x000D_
1	04	05	1	1	3	1	28	F	2	1_x000D_
?	09	06	1	1	1	1	30	N	2	2_x000D_
?	09	06	1	1	2	1	35	N	2	2_x000D_
1	04	06	1	1	3	1	22	F	2	2_x000D_
?	08	06	1	1	1	1	45	N	2	2_x000D_
?	04	06	1	1	3	1	40	S	2	1_x000D_
1	09	06	1	1	1	1	46	N	2	2_x000D_
1	04	06	1	1	3	1	36	G	2	1_x000D_
?	10	11	1	7	8	1	45	N	2	2_x000D_
1	07	06	1	1	4	1	40	N	2	2_x000D_
?	01	06	1	1	3	1	32	F	2	2_x000D_
?	09	11	1	1	1	1	40	N	2	2_x000D_
3	04	05	1	1	2	1	18	N	1	2_x000D_
?	19	06	1	1	8	1	35	F	2	2_x000D_
1	07	06	1	1	2	1	45	N	1	1_x000D_
1	19	06	1	1	1	1	28	N	2	2_x000D_
?	09	05	1	1	1	1	26	N	2	2_x000D_
1	09	06	1	1	2	1	25	N	2	2_x000D_
1	14	06	1	1	4	1	33	N	2	1_x000D_
?	04	06	1	1	5	1	25	F	2	2_x000D_
1	12	06	1	1	2	1	23	N	2	2_x000D_
?	02	06	1	1	3	1	55	N	2	2_x000D_
1	09	06	1	1	2	1	33	N	2	2_x000D_
?	04	06	1	1	1	?	01	G	2	1_x000D_
?	09	06	1	1	4	1	30	N	2	2_x000D_
?	10	06	1	1	5	1	35	N	2	2_x000D_
?	13	06	1	1	1	1	45	N	2	2_x000D_
?	07	06	1	1	1	1	40	N	2	2_x000D_
?	13	06	1	1	1	1	40	N	2	2_x000D_
?	08	06	1	1	4	1	40	N	2	2_x000D_
?	09	06	1	1	5	1	45	N	2	2_x000D_
?	09	06	1	1	1	1	40	N	2	2_x000D_
1	09	01	1	1	1	1	26	N	2	2_x000D_
?	08	01	1	1	1	1	40	S	2	2_x000D_
1	14	06	1	1	1	1	36	N	2	2_x000D_
1	04	06	1	1	2	1	24	G	2	1_x000D_
?	09	06	1	1	1	1	24	N	2	2_x000D_
?	08	06	1	1	1	1	40	N	2	2_x000D_
1	08	06	1	1	2	1	26	N	2	2_x000D_
?	04	06	1	1	3	1	45	G	2	2_x000D_
?	09	06	1	1	1	1	35	N	2	2_x000D_
1	12	03	1	1	1	1	50	N	2	2_x000D_
?	05	06	1	1	1	1	40	N	2	2_x000D_
?	19	06	1	1	2	1	40	N	2	2_x000D_
?	04	06	1	1	3	1	28	G	2	2_x000D_
1	01	01	1	1	1	1	45	N	2	2_x000D_
?	02	06	1	1	3	1	38	F	2	2_x000D_
1	14	06	1	1	1	1	36	N	1	2_x000D_
1	01	06	1	1	3	1	56	F	2	2_x000D_
1	09	06	1	1	1	1	30	N	1	2_x000D_

## Sheet: general
Accident_Severity	Day_of_Week	Month	Year	Time	Junction_Type	Traffic_Control	Collision_Type	Light
M	4	01	20	1725	1	2	08	1
G	2	01	20	1700	1	2	09	1
F	2	01	20	2200	1	2	09	3
F	2	01	20	1230	5	4	02	3
F	4	01	20	0235	1	1	02	3
G	3	01	20	0005	5	4	09	3
G	1	01	20	1130	4	4	02	3
G	7	01	20	0003	4	2	02	1
F	5	01	20	0001	1	4	09	1
F	4	01	20	1330	1	4	09	1
G	4	01	20	1945	2	4	09	3
S	2	01	20	1200	1	4	02	1
F	3	01	20	0001	4	8	01	1
G	4	01	20	0420	1	4	09	1
S	3	01	20	0305	1	4	08	3
F	3	01	20	0003	1	1	09	1
F	5	01	20	0830	3	4	09	1
S	3	01	20	1130	1	8	09	1
S	3	01	20	1500	1	8	09	1
G	1	01	20	1130	1	4	09	1
S	6	01	20	0910	1	4	09	1
F	5	01	20	0730	1	4	02	2
F	5	01	20	2230	4	1	04	3
F	4	01	20	2240	7	4	09	4
F	7	01	20	1330	4	1	09	1
F	2	01	20	1130	1	8	02	1
F	1	01	20	1830	1	4	09	4
F	4	01	20	1030	1	4	09	1
F	2	01	20	1200	1	4	09	1
F	7	01	20	1815	7	1	09	2
F	1	01	20	0550	7	1	01	2
F	5	01	20	1340	1	8	02	1
F	5	01	20	1655	7	4	02	1
G	5	01	20	2030	7	8	11	3
G	1	01	20	1445	1	4	09	1
G	1	01	20	1100	3	3	09	1
G	3	01	20	0930	1	4	08	1
S	1	01	20	2045	2	6	04	3
F	7	01	20	0830	1	2	02	1
F	4	01	20	1500	4	1	01	1
F	1	01	20	1235	2	1	09	1
F	6	02	20	0025	1	4	02	3
F	2	02	20	0950	1	4	09	3
S	6	02	20	0300	1	4	09	3
G	3	02	20	0930	1	4	09	1
F	3	02	20	0015	1	2	09	3
F	4	02	20	1200	1	2	09	1
F	1	02	20	1155	4	4	09	3
F	5	02	20	1600	7	8	04	1
G	7	02	20	1145	1	4	09	1
G	6	02	20	1330	4	8	09	1
F	7	02	20	1230	5	4	09	1
F	7	02	20	1230	7	4	02	1
F	5	02	20	0225	1	7	11	2
F	1	02	20	0845	4	4	02	1
G	1	02	20	1535	3	4	04	1
G	1	02	20	1930	7	4	09	3
F	2	01	20	1900	3	1	09	1
F	2	02	20	0730	7	8	07	1
M	5	02	20	1000	7	8	08	1
G	6	02	20	1020	1	1	04	1
F	3	02	20	2100	1	4	04	3
F	3	02	20	1930	7	4	09	3
F	6	02	20	1930	3	2	02	3
F	3	02	20	1700	7	4	01	1
M	2	02	20	0145	7	8	07	3
F	3	03	20	0005	7	6	09	1
F	1	03	20	0310	1	6	09	1
F	7	03	20	0730	1	3	09	1
F	2	03	20	1850	5	1	09	1
F	3	03	20	2025	4	2	11	2
F	6	03	20	2120	1	1	09	3
F	3	03	20	1700	4	1	09	2
F	5	03	20	0630	7	4	09	1
F	1	03	20	1200	1	1	01	1
F	7	03	20	0905	7	4	09	3
F	5	03	20	0320	2	4	11	1
F	6	03	20	0730	1	4	09	3
G	1	03	20	1130	1	1	09	1
F	4	04	20	1230	4	1	09	1
F	3	04	20	1630	2	4	09	1
F	4	04	20	1100	2	4	02	1
F	2	04	20	1145	4	5	09	1
G	2	04	20	1215	2	4	01	1
G	2	04	20	0730	2	6	04	2
F	6	04	20	0600	1	4	09	1
F	5	05	20	1300	4	1	04	1
F	5	05	20	0615	1	4	09	2
F	7	05	20	0930	7	4	09	1
F	6	05	20	2020	1	4	02	4
F	3	05	20	1020	1	1	04	1
F	1	05	20	1700	3	1	02	2
F	2	05	20	2045	7	2	02	3
F	6	05	20	2230	1	4	09	3
F	7	05	20	2130	3	2	08	3
G	7	05	20	2100	2	6	09	4
G	4	05	20	1100	7	8	02	1
F	2	06	20	0130	7	8	09	3
F	4	06	20	1135	2	6	02	1
G	4	06	20	1200	7	1	09	1
G	4	06	20	0115	1	4	02	3
F	4	06	20	2145	3	3	09	3
F	2	07	20	0100	1	4	09	1
F	5	07	20	0630	7	3	09	1
F	6	07	20	2200	1	2	09	1
F	2	07	20	0915	1	1	09	1
F	4	07	20	2250	1	1	09	3
G	4	07	20	0010	1	4	09	1
F	4	07	20	2145	7	2	09	3
F	3	07	20	1230	7	4	09	1
F	2	07	20	2015	1	4	09	3
F	2	07	20	0805	1	4	09	3
F	7	07	20	1130	2	4	09	1
G	5	07	20	0330	2	4	09	3
F	3	07	20	1410	7	3	09	1
G	7	08	20	2010	1	4	09	3
G	7	08	20	1630	2	4	09	1
F	5	08	20	1230	1	4	02	1
F	4	08	20	1420	1	4	02	1
F	1	08	20	0315	1	4	09	2
F	5	08	20	1030	7	2	11	3
F	2	08	20	1700	1	2	09	1
F	3	08	20	1120	7	4	02	3
F	2	08	20	1800	2	4	04	3
S	5	08	20	0140	3	8	02	1
F	6	08	20	1300	1	4	09	1
G	6	08	20	1200	3	4	09	1
F	2	07	20	0200	1	4	09	1
F	5	05	20	1250	1	4	09	3
F	5	06	20	1815	1	4	09	2
F	3	06	20	0030	1	1	09	4
F	2	07	20	1115	1	4	09	1
F	5	07	20	2330	1	1	09	3
G	5	07	20	1500	4	2	03	1
F	5	08	20	1430	1	4	09	1
F	4	08	20	1230	1	4	02	1
F	6	08	20	0915	1	1	02	1
F	1	08	20	1800	4	4	09	2
F	2	03	20	0830	1	4	02	1
F	2	05	20	0115	7	8	09	3
F	7	08	20	0001	1	4	02	3
S	4	08	20	1930	5	8	02	2
G	5	09	20	0600	1	1	02	2
S	7	08	20	1030	4	4	09	3
F	5	08	20	0850	7	8	02	1
F	7	08	20	0015	1	2	09	4
F	6	08	20	2230	7	2	02	3
G	2	03	20	1045	3	1	09	1
G	1	08	20	0600	1	4	09	2
G	5	08	20	1215	7	4	09	1
F	2	09	20	1900	1	4	09	3
F	1	09	20	2245	1	1	04	3
S	4	09	20	1000	2	2	02	4
G	6	09	20	1200	1	4	02	3
F	4	03	20	0630	1	4	04	2
F	4	03	20	0445	1	8	11	2
G	2	09	20	1140	7	8	09	1
F	6	09	20	0200	3	4	09	3
M	2	09	20	0830	2	4	04	1
F	7	03	20	0730	1	4	09	1
F	2	03	20	1850	5	1	04	1
G	2	04	20	1215	2	4	01	1
F	7	08	20	1900	7	4	09	3
F	4	09	20	0400	1	4	09	3
G	2	09	20	0230	1	4	02	1
G	3	09	20	2215	7	4	11	4
F	1	09	20	0720	7	8	09	2
F	5	07	20	2330	1	1	09	4
G	7	08	20	0200	2	4	02	1
F	2	08	20	2330	1	2	02	2
F	7	09	20	2300	1	2	02	3
F	3	09	20	1830	1	4	09	3
