# Supplementary material for: An econometric analysis in identifying behavioral and demographic factors associated with road crash severity in Bangladesh: Evidence from the Dhaka metropolitan city
Source: PLoS One. 2026 Jan 21;21(1):e0340607. doi: 10.1371/journal.pone.0340607 (PMC12823002; doi:10.1371/journal.pone.0340607)
Supplement: S11 Data — (XLSX) [file pone.0340607.s011.xlsx]

## Sheet: driver
Fitness_Certification	Vehicle_Type	Vehicle_Maneuver	Vehicle_Loading	Vehicle_Defects	Vehicle_Damage	Driver_Sex	Driver_Age	Driver_Injury	Alcohol	Seat_Belt
3	02	02	1	7	5	1	32	S	2	2_x000D_
3	05	06	1	7	8	1	24	S	2	2_x000D_
?	09	06	1	1	1	1	40	N	2	2_x000D_
1	09	06	1	1	1	1	33	N	2	2_x000D_
3	19	06	1	1	3	1	27	N	2	2_x000D_
1	12	06	1	1	1	1	20	N	2	2_x000D_
?	04	06	1	1	3	1	42	G	2	2_x000D_
1	12	06	1	1	1	1	30	N	2	1_x000D_
1	08	06	1	1	2	1	40	N	2	2_x000D_
?	04	06	1	1	3	1	32	N	2	1_x000D_
?	09	06	1	1	1	1	40	N	2	2_x000D_
?	09	06	1	1	1	1	48	N	2	2_x000D_
?	14	06	1	1	2	1	40	N	2	2_x000D_
?	04	06	1	1	3	1	40	F	2	2_x000D_
?	12	06	1	1	1	1	40	N	1	2_x000D_
1	14	06	1	1	1	1	50	N	1	2_x000D_
?	09	06	1	1	1	1	40	N	2	2_x000D_
1	08	06	1	1	1	1	40	N	2	2_x000D_
?	19	06	1	1	1	1	45	N	2	2_x000D_
?	09	06	1	1	1	1	40	N	2	2_x000D_
?	12	11	1	7	8	1	40	N	2	1_x000D_
1	09	06	1	1	2	1	45	N	2	2_x000D_
?	05	06	1	1	3	1	40	N	2	2_x000D_
?	10	06	1	1	1	1	35	N	2	2_x000D_
?	13	06	1	1	2	1	40	N	2	1_x000D_
?	19	06	1	1	3	1	35	F	2	2_x000D_
1	14	01	1	7	8	1	52	N	2	2_x000D_
?	04	06	1	1	8	1	24	G	2	1_x000D_
1	08	04	1	1	1	1	40	N	2	2_x000D_
1	04	06	1	1	3	1	34	F	2	2_x000D_
?	01	05	1	7	1	1	33	N	1	1_x000D_
?	14	06	1	2	1	1	35	N	2	2_x000D_
?	19	06	1	1	3	1	45	N	2	2_x000D_
?	14	06	1	1	1	1	40	N	2	1_x000D_
1	09	06	1	1	1	1	45	N	2	2_x000D_
?	10	06	1	1	1	1	35	N	2	2_x000D_
?	10	06	1	1	2	1	50	N	2	2_x000D_
?	02	06	1	1	3	1	35	F	2	2_x000D_
?	19	06	1	1	2	1	50	N	2	2_x000D_
1	14	06	1	1	1	1	32	N	2	2_x000D_
?	04	06	1	1	3	1	42	S	2	1_x000D_
1	19	06	1	1	1	1	?	N	2	2_x000D_
?	04	06	1	1	3	1	37	G	2	2_x000D_
1	11	04	1	1	7	1	27	N	2	2_x000D_
?	02	04	1	1	7	1	47	F	2	2_x000D_
?	09	05	1	1	2	1	30	N	2	2_x000D_
?	04	06	1	1	3	1	43	G	2	1_x000D_
1	09	05	1	1	2	1	35	N	2	2_x000D_
?	10	06	1	1	3	1	30	S	2	1_x000D_
1	14	05	1	1	8	1	40	N	2	2_x000D_
?	04	06	1	1	3	1	30	N	2	2_x000D_
?	14	06	1	1	2	1	45	N	2	2_x000D_
1	19	06	1	1	1	1	22	N	2	2_x000D_
?	02	06	1	1	3	1	30	N	2	2_x000D_
?	19	11	1	1	1	1	40	N	2	2_x000D_
?	19	06	1	1	1	1	40	N	2	2_x000D_
1	10	06	1	7	8	1	28	N	2	1_x000D_
?	14	06	1	1	1	1	35	N	2	2_x000D_
1	01	04	?	?	1	2	40	N	2	2_x000D_
1	09	06	1	1	5	1	35	N	2	2_x000D_
1	09	06	1	1	3	1	35	N	2	2_x000D_
?	19	06	1	1	4	1	42	N	2	2_x000D_
?	09	06	1	1	1	1	40	N	2	2_x000D_
?	04	06	1	1	3	1	40	G	2	2_x000D_
?	09	06	1	1	1	1	40	N	2	2_x000D_
1	09	06	1	1	1	1	40	N	2	2_x000D_
?	09	06	1	1	1	1	30	N	2	2_x000D_
?	09	06	1	1	2	1	43	N	2	2_x000D_
?	19	11	1	1	1	1	35	N	2	2_x000D_
1	09	06	1	1	2	1	40	N	2	2_x000D_
?	?	05	1	1	2	1	?	N	2	2_x000D_
?	04	01	1	1	3	1	35	F	2	2_x000D_
?	04	05	1	1	2	1	18	N	2	2_x000D_
1	14	06	1	1	1	1	40	N	1	2_x000D_
?	09	05	1	1	1	1	39	N	1	2_x000D_
?	14	06	1	1	2	1	40	N	2	2_x000D_
?	04	06	1	1	3	1	40	G	2	2_x000D_
?	09	06	1	1	1	1	30	N	2	2_x000D_
1	09	06	1	1	1	1	26	N	2	2_x000D_
1	09	06	1	1	1	1	55	N	2	2_x000D_
?	10	06	1	1	1	1	55	N	2	1_x000D_
2	10	06	1	1	1	1	40	N	2	1_x000D_
?	12	06	1	1	2	1	40	N	2	2_x000D_
?	04	06	1	1	3	1	45	F	2	1_x000D_
?	13	02	1	1	1	1	24	N	2	2_x000D_
?	04	06	1	1	1	1	19	N	2	2_x000D_
?	13	06	1	1	2	1	24	N	2	2_x000D_
?	02	06	1	1	3	1	38	G	2	2_x000D_
?	14	06	1	1	1	1	40	N	1	2_x000D_
?	02	06	1	1	2	1	40	F	2	2_x000D_
?	10	06	1	1	1	1	35	N	2	2_x000D_
?	09	06	1	1	2	1	30	N	2	2_x000D_
?	04	06	1	1	3	1	17	F	2	2_x000D_
?	14	06	1	1	1	1	45	N	2	2_x000D_
?	04	06	1	1	3	1	19	F	2	2_x000D_
?	09	06	1	1	1	1	35	N	2	2_x000D_
?	14	06	1	3	1	1	45	N	1	2_x000D_
?	04	05	1	1	2	1	37	F	2	2_x000D_
?	14	11	1	7	2	1	40	N	2	2_x000D_
?	01	06	1	1	1	1	35	S	2	2_x000D_
?	19	06	1	1	1	1	?	N	2	2_x000D_
?	09	06	1	1	1	1	?	N	2	2_x000D_
?	04	06	1	1	3	1	40	F	2	1_x000D_
1	14	06	1	1	2	1	48	N	2	2_x000D_
?	14	06	1	1	3	1	40	F	2	2_x000D_
?	09	06	1	1	1	1	40	N	2	2_x000D_
1	07	06	1	1	1	1	40	N	2	2_x000D_
?	14	06	1	1	1	1	45	N	2	2_x000D_
?	14	06	1	1	7	1	?	N	2	2_x000D_
?	19	06	1	1	1	1	40	N	2	2_x000D_
?	19	06	1	1	1	1	40	N	2	2_x000D_
1	09	06	1	1	1	1	40	N	2	2_x000D_
1	09	06	1	1	1	1	40	N	2	2_x000D_
1	09	06	1	1	2	1	40	N	2	2_x000D_
?	10	06	1	1	3	1	35	N	2	1_x000D_
1	04	06	1	1	2	1	40	N	2	2_x000D_
?	02	06	1	1	3	1	40	G	2	?_x000D_
1	09	06	1	1	4	1	27	N	2	2_x000D_
1	09	06	1	1	5	1	37	N	2	2_x000D_
1	10	06	1	1	1	1	37	N	2	1_x000D_
?	09	06	1	1	1	1	40	N	1	2_x000D_
?	04	06	1	1	3	1	29	F	2	1_x000D_
?	14	06	1	1	1	1	30	N	2	2_x000D_
?	04	06	1	1	3	1	18	G	1	1_x000D_
?	09	06	1	1	2	1	39	N	2	2_x000D_
?	17	06	1	1	1	1	40	G	2	2_x000D_
1	08	06	1	2	2	1	40	N	2	2_x000D_
1	04	06	1	1	3	1	32	G	2	1_x000D_
?	09	06	1	1	1	1	40	N	2	2_x000D_
1	?	06	1	1	1	1	45	N	2	2_x000D_
1	14	06	1	1	2	1	26	N	2	2_x000D_
2	02	06	1	1	3	1	30	N	2	2_x000D_
1	13	11	1	7	1	1	30	N	2	2_x000D_
?	04	11	1	1	3	1	55	F	2	1_x000D_
1	10	06	1	1	2	1	40	N	2	2_x000D_
?	02	06	1	1	3	1	40	G	2	2_x000D_
?	07	11	1	1	1	1	60	N	1	2_x000D_
?	04	06	1	1	1	1	40	N	2	2_x000D_
1	10	01	1	1	7	1	35	N	1	1_x000D_
?	19	06	1	1	1	1	?	N	2	2_x000D_
1	14	11	1	1	1	1	40	N	2	1_x000D_
?	19	11	1	1	1	1	40	N	2	2_x000D_
1	14	06	1	1	1	1	40	N	2	2_x000D_
?	19	06	1	1	1	1	40	N	2	2_x000D_
?	12	06	1	1	1	1	33	N	2	2_x000D_
1	19	06	1	1	2	1	38	N	2	2_x000D_
1	04	06	1	1	3	1	40	G	2	1_x000D_
1	09	06	1	1	1	1	40	N	2	2_x000D_
?	19	06	1	1	1	1	?	N	2	2_x000D_
?	19	06	1	1	1	1	40	N	2	2_x000D_
?	19	06	1	1	1	1	40	N	2	2_x000D_
?	19	06	1	1	2	1	40	N	2	2_x000D_
?	02	06	1	1	3	1	38	F	2	2_x000D_
?	05	06	1	1	1	1	40	N	2	2_x000D_
?	04	06	1	1	1	1	40	N	2	2_x000D_
?	19	06	1	1	1	1	40	N	2	2_x000D_
?	19	06	1	1	1	1	40	N	2	2_x000D_
?	19	06	1	1	1	1	40	N	2	2_x000D_
?	13	06	1	1	1	1	54	N	2	2_x000D_
?	04	06	1	1	3	1	30	N	2	1_x000D_
1	13	06	1	1	1	1	23	N	2	2_x000D_
?	04	06	1	1	2	1	24	F	2	2_x000D_
1	19	06	1	1	1	1	21	N	2	2_x000D_
1	09	06	1	1	1	1	21	N	2	2_x000D_
1	07	02	1	1	1	1	?	N	2	2_x000D_
1	15	06	1	1	2	1	42	N	2	2_x000D_
?	02	11	1	1	4	1	42	N	2	2_x000D_
1	14	06	1	1	2	1	37	N	2	2_x000D_
?	02	07	1	1	3	1	30	N	2	2_x000D_
1	09	05	1	1	2	1	30	N	2	2_x000D_
1	19	11	1	1	4	1	30	F	2	2_x000D_
1	09	06	1	1	1	1	35	N	2	2_x000D_
?	06	06	1	1	2	1	40	N	1	2_x000D_
?	09	06	1	1	1	1	40	N	2	2_x000D_
?	11	06	1	1	2	1	40	N	2	1_x000D_
?	02	02	1	7	8	1	25	S	2	2_x000D_
?	19	11	1	1	1	1	40	N	2	2_x000D_
?	07	06	1	7	2	1	28	N	1	2_x000D_
?	19	06	1	1	2	1	40	N	2	2_x000D_
2	14	06	1	1	2	1	40	N	2	2_x000D_
?	12	06	1	1	3	1	40	S	2	1_x000D_
?	19	06	1	1	2	1	40	N	2	2_x000D_
1	08	06	1	1	1	1	26	N	2	2_x000D_
?	09	06	1	1	1	1	40	N	2	2_x000D_
?	09	06	1	1	1	1	45	N	2	2_x000D_
1	09	06	1	1	4	1	30	N	2	2_x000D_
1	09	06	1	1	5	1	35	N	2	2_x000D_
1	10	06	1	1	2	1	27	N	2	1_x000D_
1	04	06	1	1	3	1	35	G	1	2_x000D_
1	05	04	1	7	2	1	40	N	2	2_x000D_
?	02	06	1	1	2	1	40	S	2	2_x000D_
?	09	06	1	1	1	1	40	N	2	2_x000D_
?	09	06	1	1	1	1	40	N	2	2_x000D_
?	09	06	1	1	1	1	40	N	2	2_x000D_
?	14	06	1	1	?	1	40	N	2	2_x000D_
?	19	06	1	1	1	1	35	N	2	2_x000D_
?	10	07	1	1	1	1	45	N	2	2_x000D_
?	04	07	1	1	1	1	45	S	2	1_x000D_
?	14	06	1	1	1	1	45	N	2	2_x000D_
?	04	06	1	1	3	1	28	G	2	1_x000D_
1	09	06	1	1	1	1	40	N	2	2_x000D_
?	09	06	1	1	1	1	40	S	2	2_x000D_
?	19	06	1	1	1	1	?	N	2	2_x000D_
1	09	06	1	1	1	1	40	N	2	2_x000D_
?	01	06	1	1	3	1	30	G	2	2_x000D_
?	19	06	1	1	8	1	?	N	2	2_x000D_
?	19	06	1	1	3	1	35	S	2	2_x000D_
?	15	06	1	1	1	1	40	N	2	2_x000D_
1	09	06	1	1	2	1	40	N	2	2_x000D_
1	04	06	1	1	3	1	46	G	2	1_x000D_
?	19	06	1	1	1	1	40	N	2	2_x000D_
?	01	06	1	1	3	1	40	F	2	2_x000D_
2	14	01	1	1	1	1	?	N	2	1_x000D_
1	09	06	1	7	1	1	45	N	2	2_x000D_
3	19	06	1	1	2	1	40	N	2	?_x000D_
?	02	10	1	1	3	1	50	G	2	2_x000D_
?	19	10	1	1	3	1	?	G	2	2_x000D_
?	19	06	1	1	2	1	40	N	2	2_x000D_
?	01	06	1	1	3	1	45	F	2	2_x000D_
1	19	06	1	1	1	1	40	N	2	2_x000D_
?	19	06	1	1	1	1	30	N	2	2_x000D_
?	19	06	1	1	1	1	40	N	2	2_x000D_
?	19	06	1	1	1	1	40	N	2	2_x000D_
1	09	06	1	1	1	1	40	N	1	2_x000D_
?	19	06	1	7	1	1	40	N	1	2_x000D_
?	19	06	1	1	1	1	24	N	2	2_x000D_
?	13	06	1	1	1	1	30	N	2	2_x000D_
?	19	05	1	1	1	1	40	N	2	2_x000D_
?	01	06	1	1	7	1	45	F	2	2_x000D_
1	12	06	1	1	1	1	35	N	2	2_x000D_
?	19	06	1	1	1	1	40	N	2	2_x000D_
?	19	06	1	1	1	1	40	N	2	2_x000D_
1	14	06	1	1	1	1	40	N	2	2_x000D_
?	04	06	1	1	7	1	18	F	2	1_x000D_
?	09	11	1	1	1	1	40	N	2	2_x000D_
?	01	06	1	1	7	1	23	F	2	2_x000D_
1	09	06	1	1	1	1	40	N	2	2_x000D_
?	14	03	1	1	1	1	40	N	2	2_x000D_
?	04	11	1	1	1	1	40	N	1	2_x000D_
1	14	02	1	1	2	1	49	N	1	2_x000D_
?	19	11	1	1	4	1	32	S	2	1_x000D_
1	13	06	1	1	1	1	40	N	2	2_x000D_
1	13	05	1	1	1	1	50	N	2	2_x000D_
1	04	06	1	1	2	1	38	F	2	1_x000D_
1	09	03	1	2	4	1	33	N	2	2_x000D_
?	04	03	1	1	4	1	33	G	2	1_x000D_
1	10	09	1	1	1	1	25	N	1	2_x000D_
1	19	06	1	1	2	1	28	N	2	2_x000D_
?	01	06	1	1	3	1	24	G	2	2_x000D_
?	19	11	1	7	8	1	?	N	1	2_x000D_
1	09	11	1	7	1	1	?	N	?	?_x000D_
?	09	08	1	1	?	1	35	N	1	2_x000D_
1	12	06	1	1	1	1	34	N	1	2_x000D_
?	02	06	1	1	7	1	65	F	2	2_x000D_
1	19	06	1	1	2	1	26	N	1	2_x000D_
1	13	10	1	3	2	1	30	N	2	2_x000D_
1	07	06	1	1	1	1	40	N	2	2_x000D_
?	19	06	1	1	1	1	45	N	2	2_x000D_
?	13	06	1	1	1	1	45	N	2	2_x000D_
1	13	06	1	1	1	1	?	N	2	2_x000D_
?	19	06	1	1	1	1	40	N	2	2_x000D_
?	06	01	1	1	?	1	40	N	2	2_x000D_
?	09	06	1	1	1	1	40	N	2	2_x000D_
1	07	06	1	1	1	1	30	N	2	2_x000D_
1	09	04	1	1	2	1	35	N	2	2_x000D_
1	04	07	1	1	3	1	32	N	2	2_x000D_
1	09	02	1	7	2	1	38	N	2	2_x000D_
3	02	02	1	1	4	1	45	F	2	2_x000D_
?	19	06	1	1	2	1	40	N	2	2_x000D_
?	04	06	1	1	3	1	40	N	2	1_x000D_
1	12	11	1	2	2	1	35	N	2	1_x000D_
1	19	06	1	1	2	1	40	G	2	1_x000D_
1	13	06	1	1	2	1	35	N	2	1_x000D_
?	19	06	1	1	1	1	40	N	1	1_x000D_
1	14	09	1	1	1	1	36	N	2	2_x000D_
1	13	06	1	1	1	1	35	N	2	1_x000D_
?	09	06	1	1	1	1	40	N	1	2_x000D_
1	19	06	1	6	1	1	40	N	1	2_x000D_
1	10	06	1	1	1	1	40	N	2	2_x000D_
?	04	06	1	1	3	1	40	F	2	1_x000D_
?	09	06	1	1	1	1	40	N	2	2_x000D_
?	09	06	1	1	1	1	40	N	2	2_x000D_
?	02	06	1	1	3	1	35	F	2	2_x000D_
?	19	06	1	1	7	1	40	N	2	2_x000D_
?	19	06	1	1	2	1	40	N	2	2_x000D_
?	04	06	1	1	3	1	52	G	2	1_x000D_
?	19	06	1	1	1	1	40	N	2	2_x000D_
?	04	06	1	1	3	1	52	F	2	2_x000D_
?	09	06	1	1	2	1	40	N	2	1_x000D_
?	04	06	1	1	3	1	35	G	2	1_x000D_
?	09	03	1	1	4	1	35	N	2	2_x000D_
?	19	03	1	1	2	1	45	G	2	2_x000D_
1	09	05	1	1	2	1	40	N	2	2_x000D_
?	09	06	1	1	2	1	30	S	2	2_x000D_
1	09	06	1	1	1	1	40	N	2	2_x000D_
?	09	06	1	1	1	1	28	N	2	2_x000D_
?	02	10	1	1	3	1	45	G	2	2_x000D_
?	14	06	1	1	1	1	40	N	2	2_x000D_
?	02	06	1	1	3	1	28	N	2	2_x000D_
?	19	06	1	1	1	1	35	N	2	2_x000D_
1	19	06	1	1	1	1	21	N	2	2_x000D_
1	09	11	1	1	1	1	30	N	1	2_x000D_
?	04	06	1	1	1	1	40	N	2	1_x000D_
1	13	06	1	1	1	1	30	N	2	2_x000D_
?	02	06	1	1	3	1	35	N	2	2_x000D_
?	19	06	1	1	2	1	45	N	2	2_x000D_
?	04	06	1	1	3	1	28	F	2	1_x000D_
1	07	06	1	7	8	1	28	N	2	1_x000D_
1	04	11	1	1	1	1	40	N	2	1_x000D_
1	04	06	1	1	2	1	38	N	2	1_x000D_
?	04	06	1	1	2	1	40	G	2	1_x000D_
1	10	06	1	7	8	1	40	N	2	1_x000D_
?	19	06	1	1	1	1	40	N	2	2_x000D_
1	08	06	1	1	2	1	53	N	2	2_x000D_
?	02	06	1	1	3	1	45	F	2	2_x000D_
1	10	06	1	1	1	1	40	N	2	1_x000D_
1	14	07	1	1	1	1	33	N	2	2_x000D_
1	04	06	1	1	7	1	40	G	2	1_x000D_
2	07	04	1	1	5	1	40	N	2	2_x000D_
?	02	01	1	1	3	1	35	S	2	2_x000D_
?	02	06	1	1	3	1	25	S	2	2_x000D_
1	19	06	1	1	1	1	60	N	2	2_x000D_
1	09	06	1	1	1	1	38	N	2	2_x000D_
1	14	06	1	1	1	1	40	N	2	2_x000D_
?	10	06	1	1	1	1	40	N	2	2_x000D_
?	04	06	1	1	3	1	18	F	2	?_x000D_
1	13	06	1	1	2	1	40	N	2	2_x000D_
?	02	06	1	1	7	1	32	F	2	2_x000D_
?	09	06	1	1	1	1	40	N	2	2_x000D_
?	19	06	1	1	1	1	45	N	2	2_x000D_
?	07	06	1	1	1	1	40	N	2	2_x000D_
?	?	06	1	1	1	1	40	N	2	2_x000D_
?	04	05	1	1	3	1	45	F	2	1_x000D_
?	09	06	1	1	1	1	40	N	2	2_x000D_
?	09	06	1	1	1	1	45	N	2	2_x000D_
?	19	06	1	1	1	1	40	N	2	2_x000D_
?	19	06	1	1	1	1	40	N	2	2_x000D_
?	04	06	1	1	3	1	26	N	2	2_x000D_
?	09	06	1	1	1	1	40	N	2	2_x000D_
1	12	06	1	1	1	1	32	N	2	2_x000D_
1	08	11	1	1	1	1	28	N	2	2_x000D_
1	08	11	1	1	2	1	40	N	2	2_x000D_
1	08	06	1	1	3	1	42	F	1	1_x000D_
?	19	06	1	1	1	1	40	N	2	2_x000D_
?	09	06	1	2	1	1	35	N	2	2_x000D_
1	19	06	1	1	1	1	30	N	1	2_x000D_
2	19	06	1	1	1	1	25	N	2	2_x000D_
1	14	06	1	1	2	1	40	N	2	2_x000D_
1	11	06	1	1	3	1	35	N	2	2_x000D_
?	04	04	1	1	1	1	40	N	2	1_x000D_
1	10	06	1	1	2	1	40	N	2	1_x000D_
?	19	06	1	1	3	1	40	G	2	2_x000D_
1	04	06	1	2	4	1	20	N	2	2_x000D_
1	09	02	1	6	1	1	40	N	1	2_x000D_
1	09	06	1	7	3	1	30	N	1	2_x000D_
?	02	06	1	1	3	1	37	G	2	2_x000D_
?	19	06	1	1	6	1	40	N	1	2_x000D_
?	19	06	1	6	1	1	35	N	1	2_x000D_
1	09	06	1	1	2	1	40	N	2	2_x000D_
1	04	06	1	1	2	1	28	F	2	?_x000D_
1	13	06	1	1	1	1	25	N	2	2_x000D_
1	13	04	1	1	7	1	27	N	2	2_x000D_
1	04	04	1	1	1	1	27	F	1	2_x000D_
?	04	06	1	1	2	1	25	N	2	1_x000D_
?	04	06	1	1	2	1	27	N	2	1_x000D_
?	09	06	1	1	1	1	35	N	2	2_x000D_
1	15	06	1	1	1	1	27	N	2	2_x000D_
1	09	06	1	1	2	1	32	N	2	2_x000D_
?	04	06	1	1	3	1	29	G	2	1_x000D_
1	09	06	1	1	1	1	26	N	2	2_x000D_
1	09	06	1	1	1	1	30	N	2	2_x000D_
?	09	06	1	1	1	1	40	N	2	2_x000D_
?	09	06	1	1	?	1	40	N	2	2_x000D_
?	02	06	1	1	3	1	50	F	2	2_x000D_
1	14	02	1	1	1	1	27	N	2	2_x000D_
?	10	06	1	1	2	1	27	N	2	2_x000D_
?	02	06	1	1	3	1	40	N	2	2_x000D_
?	19	06	1	1	2	1	45	N	2	2_x000D_
?	02	06	1	1	3	1	35	N	2	2_x000D_
?	11	06	1	1	2	1	40	N	2	2_x000D_
?	19	06	1	1	3	1	35	N	2	2_x000D_
?	19	06	1	1	1	1	40	N	2	2_x000D_
1	14	06	1	1	1	1	40	N	2	2_x000D_
1	10	06	1	1	2	1	30	N	2	1_x000D_
1	10	06	1	1	3	1	28	G	2	1_x000D_
1	10	06	1	1	2	1	40	N	2	2_x000D_
?	04	06	1	1	3	1	25	S	2	1_x000D_
1	08	06	1	1	5	1	48	N	2	2_x000D_
1	13	04	1	4	1	1	40	N	1	2_x000D_
1	04	06	1	2	1	1	40	N	2	1_x000D_
1	07	01	1	3	2	1	40	N	2	2_x000D_
1	04	06	1	1	8	1	30	N	1	1_x000D_
1	14	05	1	1	2	1	25	N	2	2_x000D_
1	04	06	1	1	1	?	36	F	2	1_x000D_
1	14	06	1	1	1	1	40	N	1	2_x000D_
?	01	06	1	1	1	1	55	F	2	2_x000D_
1	09	06	1	1	1	1	30	N	2	2_x000D_
?	04	06	1	1	2	1	35	N	2	1_x000D_
?	01	06	1	2	?	1	25	F	2	2_x000D_
1	04	06	1	1	1	1	37	S	2	1_x000D_
1	09	06	1	1	2	1	45	S	2	2_x000D_
1	07	06	1	1	2	1	59	S	2	1_x000D_
1	09	06	1	1	2	1	?	N	2	2_x000D_
1	04	06	1	1	1	1	21	N	2	1_x000D_
?	10	06	1	1	?	1	40	N	2	2_x000D_
?	01	06	1	1	3	1	32	F	2	2_x000D_
1	10	06	1	1	2	1	32	N	1	2_x000D_
1	04	06	1	1	3	1	25	N	2	1_x000D_
1	19	06	1	1	?	1	?	N	2	1_x000D_
1	04	?	1	1	?	?	?	G	2	1_x000D_
?	04	06	1	1	2	1	?	N	2	1_x000D_
?	02	06	1	1	3	1	50	F	2	2_x000D_
?	19	04	1	1	1	1	?	N	2	2_x000D_
?	09	01	1	1	1	1	40	N	2	2_x000D_
?	19	06	1	1	8	1	40	N	2	2_x000D_
1	14	06	1	1	2	1	?	N	2	2_x000D_
1	04	06	1	1	7	1	21	F	1	1_x000D_
?	19	06	1	1	1	1	40	N	2	2_x000D_
1	09	05	1	1	1	1	35	N	2	2_x000D_
1	19	05	1	1	2	1	33	F	2	2_x000D_
?	19	06	1	1	1	1	?	N	2	2_x000D_
?	04	06	1	1	2	1	41	F	2	1_x000D_
1	09	05	1	1	?	1	26	N	2	2_x000D_
1	04	06	1	1	3	1	47	N	2	1_x000D_
1	10	04	1	4	1	1	40	N	1	1_x000D_
?	02	06	1	4	1	1	35	F	1	2_x000D_
1	08	04	1	1	1	1	30	N	2	2_x000D_
1	09	11	1	7	8	1	39	N	2	2_x000D_
?	10	06	1	1	1	1	36	N	2	2_x000D_
?	14	06	1	1	1	1	40	N	2	2_x000D_
?	04	06	1	1	7	1	40	F	2	2_x000D_
?	10	06	1	1	?	1	40	N	2	1_x000D_
?	04	06	1	1	3	1	26	F	2	2_x000D_
?	04	06	1	1	1	1	40	N	2	1_x000D_
?	19	06	1	1	1	1	40	N	2	2_x000D_
?	02	06	1	1	3	1	36	F	2	2_x000D_
?	13	06	1	1	1	1	40	N	2	2_x000D_
?	04	06	1	1	7	1	20	F	2	2_x000D_
1	09	06	1	1	1	1	40	N	2	2_x000D_
?	19	06	1	1	1	1	40	N	2	2_x000D_
1	10	06	1	1	3	1	28	N	2	1_x000D_
?	01	06	1	1	3	1	40	G	2	2_x000D_
?	10	11	1	1	1	1	40	N	2	2_x000D_
1	09	06	1	1	2	1	51	N	2	1_x000D_
?	19	06	1	1	3	1	45	N	2	2_x000D_
?	12	11	1	1	1	1	?	N	2	1_x000D_
?	19	06	1	1	1	1	40	N	1	2_x000D_
1	10	06	1	1	?	1	24	N	2	1_x000D_
?	13	04	1	1	1	1	28	N	2	2_x000D_
?	02	06	1	1	3	1	?	N	2	2_x000D_
1	09	06	1	1	1	1	29	N	2	2_x000D_
?	19	05	1	1	1	1	?	N	2	2_x000D_

## Sheet: general
Accident_Severity	Day_of_Week	Month	Year	Time	Junction_Type	Traffic_Control	Collision_Type	Light
F	6	09	10	1030	5	4	04	1
F	5	01	21	0150	7	8	09	3
G	2	01	21	1345	1	4	02	1
G	6	01	21	1730	1	4	02	1
G	6	01	21	1615	7	8	09	1
G	6	01	21	1610	7	8	02	1
F	1	01	21	0830	7	3	09	1
F	7	01	21	1555	1	4	09	1
F	3	01	21	0001	4	2	02	2
F	3	01	21	0730	3	4	09	1
F	6	01	21	2230	4	4	09	3
F	4	01	21	2215	1	4	09	1
F	6	01	21	1700	3	4	09	1
F	5	01	21	0155	7	4	09	3
F	3	01	21	1000	7	4	09	1
F	7	01	21	0405	4	8	09	3
F	4	01	21	0430	1	4	02	1
F	6	01	21	0740	1	4	09	3
F	2	01	21	0012	7	4	04	3
G	6	01	21	1030	7	8	04	3
F	3	01	21	1630	7	4	02	1
F	2	01	21	0120	7	4	04	3
F	3	02	21	0200	4	4	09	3
F	3	02	21	0830	1	4	09	3
F	4	02	21	1645	1	4	09	1
F	1	02	21	1830	1	1	02	1
F	7	02	21	1700	1	4	09	1
S	3	02	21	0430	1	4	02	1
G	3	02	21	0505	2	4	02	1
F	3	02	21	0400	2	5	01	3
G	5	02	21	0700	1	1	02	1
S	7	02	21	1720	1	4	04	1
F	6	02	21	2150	3	4	02	3
F	6	02	21	0110	4	4	09	3
G	5	02	21	1740	7	4	02	2
G	3	02	21	1030	1	8	09	1
F	4	02	21	0330	7	4	09	4
G	5	02	21	1445	2	8	09	1
G	2	02	21	2030	1	4	09	1
F	2	02	21	1630	1	8	04	1
S	2	03	21	1255	7	8	08	1
G	2	03	21	1130	2	4	02	1
F	1	03	21	1120	4	4	09	1
F	6	03	21	1000	5	4	09	1
F	5	03	21	1500	1	4	09	1
F	4	03	21	1630	1	4	09	1
F	4	03	21	0400	4	4	09	2
G	1	03	21	0730	2	4	09	3
F	3	03	21	0130	1	4	04	3
F	3	03	21	0945	3	4	09	3
F	2	03	21	0125	3	4	09	1
F	1	03	21	0715	1	4	09	3
G	4	03	21	0530	7	4	08	1
F	3	03	21	0930	1	4	09	3
F	4	03	21	2030	1	4	09	3
F	4	04	21	0545	1	4	09	2
F	7	04	21	1130	7	5	09	1
F	3	04	21	0330	7	4	09	1
F	5	04	21	0730	7	8	02	3
F	4	04	21	1430	7	8	09	1
F	1	04	21	2230	1	4	09	3
G	1	04	21	1915	1	4	02	2
F	5	04	21	0755	7	4	01	1
F	2	04	21	0012	1	4	09	4
F	3	04	21	0330	7	8	02	3
F	3	04	21	2230	4	4	02	3
F	2	04	21	0420	1	4	09	2
F	1	04	21	2334	7	4	04	3
F	5	04	21	0415	7	4	01	2
F	7	04	21	?	7	4	09	3
F	3	04	21	2140	7	2	01	1
F	2	04	21	0100	3	4	01	2
F	5	04	21	0600	7	4	09	2
G	7	02	21	2030	7	4	09	2
M	2	03	21	0430	7	4	08	3
G	4	01	21	0530	1	4	09	3
F	4	02	21	0040	1	4	09	3
G	2	02	21	1630	1	4	09	3
G	2	01	21	0400	7	4	09	1
M	2	02	21	0945	5	4	08	1
G	4	03	21	2015	7	4	02	3
F	7	03	21	?	5	4	04	1
F	7	05	21	1415	7	1	09	1
F	1	01	21	0715	1	4	02	2
F	7	02	21	1205	3	4	02	3
G	2	03	21	1600	1	4	02	1
G	4	03	21	0720	1	4	02	2
F	6	05	21	0300	1	4	09	3
G	1	05	21	1445	1	4	11	1
F	3	05	21	2100	1	4	02	3
F	3	01	21	1345	4	8	04	1
G	7	05	21	1920	1	4	02	2
F	4	05	21	1930	1	8	09	1
F	2	05	21	0130	1	4	09	4
F	7	05	21	0110	7	1	09	3
G	3	05	21	0330	1	1	09	3
F	1	04	21	1300	1	4	09	1
F	2	05	21	1600	1	4	09	1
G	7	02	21	2030	7	4	09	2
F	6	05	21	0630	7	8	09	2
F	7	05	21	2050	7	8	09	3
G	5	05	21	1045	1	1	01	1
F	7	05	21	0925	1	4	09	1
F	6	01	21	0245	1	1	09	2
G	1	01	21	1700	1	2	09	2
F	2	05	21	2250	1	2	09	3
F	5	04	21	2030	4	2	02	3
F	1	05	21	0015	7	2	05	4
F	5	05	21	2300	4	2	09	3
F	4	05	21	1105	7	8	09	1
F	2	05	21	0030	1	3	01	3
F	3	05	21	2330	1	3	09	3
G	7	05	21	1730	7	8	02	1
F	2	01	21	2300	5	4	02	3
F	6	01	21	1015	5	4	09	1
F	3	03	21	1220	5	4	09	1
F	3	03	21	?	1	4	09	?
F	6	05	21	0325	7	8	04	1
F	3	05	21	1100	1	8	02	1
F	3	04	21	0715	2	1	04	1
G	7	01	21	2150	1	4	09	1
G	6	05	21	1145	7	3	09	1
F	7	05	21	1140	1	4	09	1
S	6	05	21	1945	3	1	02	4
F	4	01	21	0500	1	4	09	2
F	2	06	21	1610	5	4	09	1
F	4	06	21	2145	1	4	09	3
G	3	06	21	0410	2	4	04	3
F	4	06	21	0055	1	4	09	3
G	4	06	21	0915	5	4	09	1
F	5	06	21	1920	5	4	09	2
F	7	06	21	0115	1	2	09	3
F	1	06	21	0700	1	4	04	3
G	6	06	21	1500	7	4	02	1
S	5	06	21	1245	4	6	01	1
F	6	06	21	?	?	4	09	1
F	2	06	21	0430	1	4	09	2
F	2	06	21	2100	1	4	09	4
F	5	06	21	0630	1	2	09	1
F	2	06	21	1030	1	4	09	1
S	1	04	21	1230	1	4	02	1
G	7	06	21	0900	1	2	02	3
F	5	06	21	2045	1	1	09	3
S	4	06	21	2100	1	4	07	1
F	4	05	21	0400	1	8	09	1
G	5	06	21	1900	1	8	02	3
G	2	06	21	0600	7	5	02	2
F	7	06	21	1700	5	4	09	2
G	3	06	21	1215	1	4	04	1
F	6	06	21	0030	1	4	02	2
F	7	07	21	2230	3	7	09	3
F	1	06	21	2320	7	8	09	3
G	5	07	21	1630	?	4	08	3
F	7	07	21	1130	7	8	02	3
F	6	07	21	2130	7	1	09	3
G	2	07	21	0320	1	4	09	1
F	3	07	21	0005	7	1	09	1
F	4	07	21	0005	7	1	09	3
F	4	07	21	1115	1	4	09	1
F	2	07	21	1900	1	1	09	2
F	5	07	21	2330	1	1	09	4
G	6	07	21	1430	7	8	11	1
F	5	07	21	0510	1	4	04	2
F	2	06	21	2020	1	4	09	3
F	3	06	21	0530	1	4	09	2
F	4	07	21	0400	1	4	09	3
F	1	07	21	1150	1	1	02	2
F	3	07	21	2100	1	8	01	3
F	4	07	21	0520	1	5	07	1
F	5	07	21	0100	2	4	09	4
G	3	07	21	0910	7	4	09	1
F	2	07	21	?	1	8	01	3
F	3	07	21	1120	5	4	09	1
F	6	07	21	0815	3	1	04	4
G	3	08	21	1110	3	1	02	1
G	7	08	21	2100	4	1	09	4
G	7	08	21	0615	5	4	02	1
F	7	08	21	0500	7	8	09	2
F	3	08	21	2200	1	4	11	4
G	1	08	21	1320	1	4	09	1
F	7	08	21	0530	1	5	02	1
F	1	08	21	1730	7	4	02	1
F	7	08	21	1050	5	4	11	1
G	2	08	21	1015	7	4	09	3
F	1	08	21	2320	7	4	09	3
F	6	08	21	2035	1	1	09	4
F	1	07	21	2245	1	1	09	1
F	5	08	21	2015	1	2	09	3
F	4	08	21	0930	1	4	09	1
F	2	08	21	2005	1	4	09	3
F	5	08	21	1940	7	4	04	2
F	2	08	21	0510	7	6	02	1
F	3	08	21	0830	1	1	02	1
F	3	08	21	1330	7	4	09	1
G	1	08	21	1515	1	1	01	1
F	3	08	21	1200	1	1	09	1
F	7	08	21	2345	1	4	09	3
F	5	09	21	2350	1	4	09	3
F	6	09	21	0520	5	4	09	1
F	3	09	21	0400	1	2	09	3
F	4	09	21	2110	3	8	02	3
F	2	09	21	1240	1	4	09	1
F	7	09	21	0445	5	4	02	2
F	4	09	21	1050	7	2	09	1
G	6	09	21	1035	7	1	02	1
F	6	09	21	0500	4	2	02	1
G	1	09	21	1700	7	4	02	1
F	4	09	21	1030	3	1	02	1
G	7	09	21	1420	4	2	04	1
G	7	09	21	2040	1	2	09	3
G	5	09	21	0500	7	2	08	2
G	5	09	21	1806	7	4	02	2
F	7	01	21	1030	2	2	09	1
F	2	09	21	0002	2	2	09	1
F	6	08	21	1720	1	4	02	3
G	1	09	21	2030	2	8	02	3
F	6	09	21	2300	1	8	02	3
G	3	09	21	1600	7	4	09	1
G	5	09	21	1900	2	4	09	2
G	6	08	21	1045	1	4	01	3
S	3	09	21	0915	7	2	09	1
F	7	09	21	1400	3	4	09	1
F	7	09	21	1445	7	8	02	1
F	5	09	21	1900	5	4	09	3
G	4	09	21	1330	3	4	02	1
G	4	09	21	1030	1	4	02	1
G	7	10	21	1330	3	4	09	1
G	3	10	21	1230	2	4	09	1
G	1	10	21	2135	1	4	02	3
F	5	10	21	0610	1	8	02	3
F	7	10	21	2300	2	4	02	3
F	4	09	21	1705	1	4	09	1
F	4	10	21	0500	7	3	09	2
F	5	10	21	2015	3	4	09	3
F	1	10	21	1230	1	4	04	1
F	4	10	21	0540	1	4	09	2
F	6	10	21	0200	1	4	09	3
F	3	10	21	0830	1	4	09	2
F	6	10	21	1510	1	4	02	1
F	7	10	21	1910	7	4	09	2
G	1	10	21	2015	7	4	11	1
F	6	10	21	0430	5	4	09	2
F	3	10	21	?	5	4	02	1
F	4	10	21	0130	2	4	09	3
F	2	10	21	0445	5	4	09	1
F	7	10	21	1300	1	4	09	1
G	4	10	21	1630	1	4	09	1
M	4	10	21	0030	2	7	08	3
F	3	10	21	2202	3	1	09	3
G	4	10	21	2000	1	4	02	3
F	5	09	21	2000	2	4	09	3
F	7	10	21	1130	5	4	09	1
G	4	11	21	1630	3	4	03	1
F	2	11	21	1130	1	2	09	3
F	6	11	21	1750	1	2	09	3
F	5	11	21	1530	1	1	01	1
F	5	11	21	0300	2	4	09	4
F	2	11	21	0320	2	1	01	3
F	1	11	21	1100	1	4	09	3
G	6	11	21	1425	5	4	02	1
F	1	11	21	1345	1	4	09	1
F	6	11	21	0750	1	4	11	1
F	7	11	21	0010	2	4	02	3
F	3	11	21	1120	1	4	09	1
G	5	11	21	1653	3	4	02	1
G	3	11	21	1734	3	4	02	1
S	5	11	21	1255	7	4	01	1
F	2	11	21	0740	7	8	09	1
F	1	11	21	0015	1	4	09	1
G	3	11	21	0630	1	4	02	1
S	4	11	21	1115	1	4	02	1
F	3	11	21	1200	2	4	09	3
F	3	10	21	2345	7	8	09	3
G	6	12	21	2130	4	4	09	3
S	5	12	21	1810	4	8	09	2
G	2	12	21	1630	7	8	09	1
F	4	12	21	0830	1	4	02	1
F	5	12	21	0010	1	4	02	3
F	4	12	21	1810	7	4	09	1
F	3	12	21	0030	1	4	01	3
F	3	12	21	0830	3	4	09	1
S	2	12	21	0920	3	4	08	1
F	4	12	21	1455	1	4	09	1
F	4	12	21	1730	7	4	09	1
F	5	12	21	1530	7	8	02	1
M	6	12	21	2230	1	4	04	3
G	5	12	21	0218	1	4	04	3
F	4	12	21	2030	7	1	02	3
F	5	12	21	1800	1	4	02	2
F	3	12	21	1710	1	4	09	1
F	4	12	21	1815	1	5	09	2
F	6	12	21	1445	1	4	02	3
F	6	12	21	2030	1	4	09	4
F	7	12	21	1030	1	8	01	1
F	6	12	21	1200	1	4	01	1
M	2	12	21	1500	7	4	08	1
F	5	09	21	2100	7	8	02	1
G	7	11	21	0800	3	4	09	2
G	4	12	21	1105	1	8	09	1
F	2	12	21	1700	7	8	09	2
F	2	12	21	1245	3	4	02	1
F	4	12	21	0220	2	4	02	3
G	7	12	21	1150	3	1	09	3
F	5	12	21	0230	2	4	04	3
F	4	12	21	1040	2	1	02	3
F	5	12	21	1135	1	4	09	1
F	5	12	21	0303	1	4	09	1
G	5	11	21	1800	1	4	02	2
F	1	12	21	1850	7	8	09	2
M	6	01	21	1255	1	4	02	1
F	6	12	21	1400	7	4	09	1
F	6	05	21	0700	1	4	09	1
F	5	12	21	1230	7	8	09	1
F	4	12	21	0645	3	3	02	2
G	4	12	21	1335	2	2	02	1
F	4	06	21	1230	7	1	09	1
