# Supplementary material for: An econometric analysis in identifying behavioral and demographic factors associated with road crash severity in Bangladesh: Evidence from the Dhaka metropolitan city
Source: PLoS One. 2026 Jan 21;21(1):e0340607. doi: 10.1371/journal.pone.0340607 (PMC12823002; doi:10.1371/journal.pone.0340607)
Supplement: S12 Data — (XLSX) [file pone.0340607.s012.xlsx]

## Sheet: driver
Fitness_Certification	Vehicle_Type	Vehicle_Maneuver	Vehicle_Loading	Vehicle_Defects	Vehicle_Damage	Driver_Sex	Driver_Age	Driver_Injury	Alcohol	Seat_Belt
1	09	06	1	1	2	1	24	N	2	2_x000D_
1	12	07	1	1	?	1	40	N	2	2_x000D_
?	02	05	1	1	3	1	48	N	2	2_x000D_
?	19	06	1	1	1	1	40	N	2	2_x000D_
1	14	06	1	1	2	1	40	N	2	2_x000D_
?	04	06	1	1	2	1	18	F	2	2_x000D_
1	14	05	1	4	6	1	50	N	2	2_x000D_
1	10	04	1	4	3	1	45	N	2	1_x000D_
?	14	06	1	1	1	1	?	N	2	2_x000D_
?	19	11	1	1	5	1	?	N	2	2_x000D_
?	14	06	1	1	2	1	?	N	2	2_x000D_
1	10	01	1	1	1	1	40	N	2	1_x000D_
?	12	06	1	1	2	1	40	N	2	1_x000D_
?	19	06	1	1	3	1	23	F	2	2_x000D_
1	09	06	1	1	1	1	40	N	2	2_x000D_
1	19	06	1	1	2	1	30	N	2	2_x000D_
1	19	06	1	1	3	1	40	G	2	1_x000D_
?	14	06	1	1	1	1	40	N	2	2_x000D_
?	19	06	1	1	1	1	40	N	2	2_x000D_
?	09	06	1	1	?	1	40	N	2	1_x000D_
1	19	06	1	1	3	1	45	S	2	2_x000D_
?	14	06	1	1	1	1	40	N	2	2_x000D_
1	19	06	1	1	2	1	40	N	2	2_x000D_
?	04	06	1	1	3	1	23	F	2	1_x000D_
1	09	05	1	1	4	1	35	N	2	2_x000D_
1	09	06	1	1	5	1	30	N	2	2_x000D_
1	14	06	1	1	2	1	40	N	2	2_x000D_
?	02	06	1	1	2	1	33	F	2	2_x000D_
1	14	06	1	1	2	1	45	N	2	2_x000D_
?	04	06	1	1	3	1	28	F	2	1_x000D_
?	09	06	1	1	1	1	35	N	2	2_x000D_
1	19	06	1	1	2	1	42	N	2	2_x000D_
1	04	06	1	1	3	1	40	F	2	2_x000D_
2	13	06	1	1	1	1	40	N	2	2_x000D_
?	19	06	1	1	1	1	40	N	1	1_x000D_
?	19	07	1	7	8	1	40	N	1	1_x000D_
?	02	06	1	1	1	1	40	N	2	2_x000D_
1	09	06	1	1	1	1	40	N	2	2_x000D_
?	02	06	1	1	2	1	50	F	2	2_x000D_
?	05	06	1	1	1	1	40	N	2	2_x000D_
?	09	06	1	1	1	1	30	N	2	2_x000D_
?	19	06	1	?	?	1	?	N	2	2_x000D_
?	04	06	1	1	7	1	35	F	2	1_x000D_
?	09	06	1	1	1	1	45	N	2	2_x000D_
?	04	06	1	1	3	1	35	F	2	1_x000D_
1	07	06	1	7	1	1	45	N	1	2_x000D_
?	09	06	1	1	1	1	45	N	2	2_x000D_
1	09	05	1	7	1	1	33	N	2	2_x000D_
?	01	11	1	7	7	1	22	F	2	2_x000D_
?	16	06	1	1	1	1	40	N	2	2_x000D_
?	04	10	1	1	1	1	45	F	2	2_x000D_
?	04	06	1	1	1	1	45	N	2	2_x000D_
1	12	07	1	7	1	1	40	N	2	2_x000D_
1	19	06	1	1	2	1	40	N	2	2_x000D_
1	10	03	1	1	3	1	45	S	2	1_x000D_
1	12	06	1	1	2	1	40	N	2	2_x000D_
?	01	06	1	1	3	1	32	G	2	2_x000D_
?	14	06	1	1	1	1	40	N	?	1_x000D_
1	19	06	1	1	1	1	40	N	2	2_x000D_
?	19	01	1	7	8	1	45	N	1	2_x000D_
?	19	06	1	6	2	1	45	N	2	1_x000D_
1	04	06	1	1	7	1	25	F	2	2_x000D_
1	09	02	1	1	?	1	36	N	1	2_x000D_
?	14	01	1	7	8	1	45	N	2	2_x000D_
1	01	03	?	?	1	1	20	F	2	2_x000D_
1	14	06	1	7	1	1	25	N	1	2_x000D_
?	04	06	1	1	3	1	20	G	2	2_x000D_
1	12	01	1	7	2	1	40	N	1	1_x000D_
?	09	02	1	7	8	1	45	N	1	1_x000D_
?	09	06	1	1	2	1	28	N	1	1_x000D_
1	09	06	1	1	1	1	40	N	2	2_x000D_
?	10	06	1	1	1	1	40	N	2	2_x000D_
1	16	06	1	1	1	1	35	N	2	2_x000D_
?	19	06	1	1	2	1	35	N	2	2_x000D_
?	04	06	1	1	2	1	36	F	2	2_x000D_
?	10	05	1	1	4	1	30	N	2	2_x000D_
?	04	06	1	1	5	1	25	G	2	1_x000D_
?	04	04	1	1	1	1	40	N	1	1_x000D_
?	19	06	1	1	1	1	45	N	2	2_x000D_
?	09	06	1	1	1	1	30	N	2	2_x000D_
?	04	06	1	1	2	1	25	N	2	1_x000D_
?	04	06	1	1	3	1	40	G	2	1_x000D_
?	19	06	1	7	8	1	40	N	2	2_x000D_
?	04	06	1	1	?	1	31	F	1	2_x000D_
?	19	05	1	7	2	1	40	N	2	2_x000D_
1	04	06	1	1	3	1	17	F	2	1_x000D_
1	14	01	1	7	8	1	45	N	2	2_x000D_
1	13	05	2	7	8	1	45	S	1	2_x000D_
1	14	02	1	7	8	1	29	F	2	2_x000D_
?	19	06	1	1	8	1	30	N	2	2_x000D_
3	02	06	1	1	3	1	45	N	2	2_x000D_
?	19	06	1	1	1	1	45	N	2	2_x000D_
?	19	06	1	7	8	1	40	N	1	2_x000D_
?	04	06	1	1	1	1	40	N	2	1_x000D_
1	14	11	1	7	8	1	45	N	2	2_x000D_
1	09	11	1	1	1	1	30	N	2	2_x000D_
?	09	06	1	1	4	1	30	N	2	2_x000D_
1	08	11	1	7	8	1	23	N	2	2_x000D_
1	13	11	1	7	2	1	35	S	2	2_x000D_
?	13	06	1	1	1	1	35	N	2	2_x000D_
?	01	06	1	1	3	1	09	F	2	2_x000D_
?	09	06	1	1	1	1	35	N	2	2_x000D_
?	04	06	1	1	8	1	40	N	2	2_x000D_
?	14	09	2	7	3	1	26	N	1	2_x000D_
1	09	06	1	1	1	1	49	N	2	2_x000D_
1	05	06	1	1	2	1	30	S	2	2_x000D_
?	02	06	1	1	2	1	40	F	2	2_x000D_
1	09	06	1	7	2	1	40	N	1	2_x000D_
?	02	06	1	1	3	1	28	S	2	2_x000D_
1	19	11	1	1	1	1	32	N	2	2_x000D_
1	04	06	1	1	3	1	32	F	2	1_x000D_
?	19	11	1	7	8	1	?	N	1	2_x000D_
?	04	06	1	1	3	1	45	F	2	?_x000D_
?	12	01	1	1	1	1	40	N	2	2_x000D_
1	04	06	1	1	3	1	21	F	2	1_x000D_
1	04	06	1	1	1	1	26	N	2	1_x000D_
1	09	06	1	1	1	1	40	N	2	2_x000D_
1	19	06	1	1	8	1	45	N	2	2_x000D_
1	19	11	1	1	2	1	30	G	2	2_x000D_
1	14	06	1	1	8	1	45	N	2	2_x000D_
?	04	11	1	1	8	1	35	F	2	1_x000D_
1	09	08	1	1	1	1	48	N	2	2_x000D_
?	09	06	1	1	1	1	35	N	2	2_x000D_
?	19	06	1	1	1	1	45	N	2	2_x000D_
?	19	06	1	1	1	1	45	N	2	2_x000D_
?	09	06	1	1	1	1	45	N	2	2_x000D_
?	04	09	1	1	2	1	35	N	2	2_x000D_
1	09	11	1	1	1	1	40	N	2	2_x000D_
?	01	06	1	1	3	1	32	F	2	2_x000D_
1	19	11	1	1	1	1	39	N	2	2_x000D_
1	07	06	1	1	1	1	35	N	2	2_x000D_
1	09	06	1	1	1	1	40	N	2	2_x000D_
1	09	01	1	7	1	1	40	N	1	2_x000D_
?	02	01	1	7	8	1	65	G	1	1_x000D_
?	12	06	1	1	1	1	40	N	2	2_x000D_
?	19	06	1	1	1	1	?	N	2	2_x000D_
1	09	06	1	1	1	1	52	N	2	2_x000D_
?	19	06	1	1	3	1	30	N	2	2_x000D_
?	09	06	1	1	1	1	?	N	2	2_x000D_
1	09	06	1	1	1	1	53	N	2	2_x000D_
1	04	06	1	1	7	1	29	F	2	1_x000D_
?	19	06	1	1	2	1	40	N	2	2_x000D_
1	04	06	1	1	3	1	28	G	1	1_x000D_
?	19	06	1	1	4	1	45	N	2	1_x000D_
1	07	06	1	1	?	1	18	N	2	2_x000D_
1	09	06	1	1	1	1	40	N	2	2_x000D_
1	09	05	1	1	1	1	40	N	2	2_x000D_
1	09	05	1	1	1	1	45	N	2	1_x000D_
1	12	06	1	1	2	1	22	N	2	1_x000D_
?	10	06	1	1	3	1	28	N	2	1_x000D_
?	19	06	1	1	1	1	40	N	2	2_x000D_
?	09	06	1	1	1	1	40	N	2	2_x000D_
?	09	06	1	1	1	1	27	N	2	2_x000D_
1	09	06	1	1	1	1	40	N	2	2_x000D_
?	19	06	1	1	1	1	?	N	2	2_x000D_
?	09	06	1	1	1	1	?	N	2	1_x000D_
1	09	05	1	1	1	1	35	N	2	2_x000D_
?	19	06	1	1	3	1	55	G	2	2_x000D_
1	07	01	1	7	4	1	20	N	1	1_x000D_
1	10	06	1	1	5	1	35	N	1	1_x000D_
?	04	05	1	1	1	1	?	N	2	2_x000D_
1	11	06	1	1	2	1	40	N	1	1_x000D_
?	02	06	1	1	3	1	30	G	2	2_x000D_
1	08	06	1	1	2	1	40	N	2	2_x000D_
1	04	05	1	1	1	1	27	F	2	1_x000D_
1	14	05	1	1	1	1	?	N	2	1_x000D_
1	08	06	1	1	8	1	40	N	1	2_x000D_
2	14	06	1	6	2	1	35	S	2	2_x000D_
?	19	06	1	1	3	1	14	S	2	2_x000D_
1	07	06	1	1	2	1	45	N	2	2_x000D_
?	02	06	1	1	3	1	40	N	2	2_x000D_
1	09	09	1	1	8	1	40	N	2	2_x000D_
1	19	05	1	1	1	1	52	N	2	2_x000D_
?	02	06	1	1	3	1	30	N	2	2_x000D_
1	12	05	1	1	1	1	30	N	2	1_x000D_
1	04	06	1	1	1	1	60	N	2	1_x000D_
1	09	06	1	1	1	1	40	N	2	2_x000D_
?	19	11	1	1	8	1	14	N	2	2_x000D_
?	09	06	1	1	1	1	40	N	2	2_x000D_
?	08	06	1	1	8	1	40	N	2	2_x000D_
?	19	06	2	7	8	1	20	N	2	2_x000D_
?	01	06	1	1	3	1	40	F	2	2_x000D_
?	19	06	2	7	8	1	40	N	2	2_x000D_
?	14	06	1	1	4	1	40	N	2	2_x000D_
?	04	06	1	1	5	1	28	S	2	1_x000D_
?	09	06	1	1	1	1	40	N	2	2_x000D_
1	19	06	1	1	2	1	35	N	2	2_x000D_
?	01	06	1	1	2	1	25	F	2	2_x000D_
1	08	06	1	1	1	1	35	N	2	2_x000D_
?	19	06	1	1	8	1	40	N	2	2_x000D_
1	04	06	1	1	3	1	25	F	2	1_x000D_
1	04	06	1	1	2	1	35	N	2	1_x000D_
?	19	06	1	1	8	1	?	N	2	2_x000D_
1	04	06	1	1	3	1	46	F	2	1_x000D_
?	09	06	1	1	1	1	35	N	2	2_x000D_
?	09	06	1	1	1	1	40	N	2	2_x000D_
?	19	06	1	1	1	1	40	N	2	2_x000D_
?	19	06	1	1	1	1	30	N	2	2_x000D_
1	14	06	1	1	1	1	30	N	2	2_x000D_
1	19	06	1	1	1	1	28	N	2	2_x000D_
1	09	11	1	7	1	1	28	N	1	2_x000D_
1	09	05	1	1	1	1	40	N	1	2_x000D_
?	19	06	1	1	1	1	40	N	2	2_x000D_
?	09	06	1	1	1	1	40	N	2	2_x000D_
1	19	06	1	1	1	1	43	N	2	1_x000D_
1	10	06	1	1	2	1	40	N	2	1_x000D_
?	02	06	1	1	3	1	42	G	2	2_x000D_
1	12	06	1	1	1	1	25	N	2	2_x000D_
1	08	04	1	7	2	1	40	N	1	2_x000D_
1	09	06	1	1	1	1	40	N	2	2_x000D_
?	09	06	1	1	1	1	40	N	2	2_x000D_
1	07	06	1	1	4	1	50	N	2	1_x000D_
1	04	06	1	1	5	1	35	G	2	2_x000D_
1	19	11	1	1	1	1	24	N	1	2_x000D_
1	09	09	1	1	1	1	47	N	2	2_x000D_
?	13	06	1	1	1	1	42	N	2	2_x000D_
1	19	06	1	1	1	1	40	N	2	2_x000D_
?	19	06	1	1	1	1	35	F	2	2_x000D_
1	19	06	1	1	1	1	35	N	2	2_x000D_
1	01	04	1	1	3	1	40	F	2	2_x000D_
1	09	03	1	1	2	1	40	N	2	2_x000D_
1	04	06	1	1	3	1	45	F	2	1_x000D_
1	09	06	1	1	2	1	40	N	2	2_x000D_
1	10	06	1	1	3	1	30	N	2	1_x000D_
1	14	06	1	1	2	1	38	N	2	2_x000D_
1	04	06	1	1	3	1	45	F	2	1_x000D_
1	11	06	1	1	1	1	40	N	2	2_x000D_
1	07	06	1	1	2	1	40	N	2	2_x000D_
1	04	06	1	1	3	1	40	G	2	2_x000D_
1	12	06	1	3	2	1	30	N	2	1_x000D_
1	07	09	1	3	3	1	40	S	2	1_x000D_
?	19	10	?	?	1	1	40	S	2	2_x000D_
1	06	01	1	3	3	1	32	F	2	2_x000D_
1	19	09	1	2	2	1	24	N	2	2_x000D_
?	09	06	1	1	1	1	40	N	2	1_x000D_
?	09	05	1	1	5	1	28	N	2	2_x000D_
?	09	02	1	1	4	1	38	N	2	2_x000D_
1	09	06	1	1	1	1	35	N	2	2_x000D_
1	09	06	1	1	1	1	35	N	2	2_x000D_
1	19	06	1	1	1	1	40	N	2	2_x000D_
?	19	06	1	1	1	1	40	N	2	2_x000D_
?	19	06	1	1	5	1	35	N	2	1_x000D_
1	10	06	1	1	2	1	28	N	2	1_x000D_
?	04	09	1	1	3	1	23	F	2	1_x000D_
?	19	06	1	1	2	1	30	N	2	2_x000D_
1	10	06	1	1	8	1	25	N	2	1_x000D_
?	02	02	1	1	4	1	50	G	2	2_x000D_
1	08	06	1	1	2	1	30	N	2	2_x000D_
?	04	06	1	1	3	1	17	F	2	1_x000D_
1	10	06	1	1	1	1	30	N	2	1_x000D_
?	04	06	1	1	2	1	40	F	2	1_x000D_
?	19	06	1	1	2	1	30	N	2	2_x000D_
?	09	06	1	1	1	1	80	N	2	2_x000D_
?	04	06	1	1	3	1	20	G	2	1_x000D_
?	19	06	1	1	2	1	35	N	2	2_x000D_
?	07	06	1	1	1	1	40	N	2	2_x000D_
1	09	11	1	7	1	1	40	N	2	2_x000D_
?	19	06	1	7	8	1	35	N	1	2_x000D_
?	02	06	1	1	3	1	50	F	2	2_x000D_
1	09	02	1	1	1	1	45	N	1	2_x000D_
?	09	06	1	1	1	1	40	N	2	2_x000D_
1	08	06	1	1	2	1	22	N	2	2_x000D_
1	19	06	1	1	2	1	22	G	2	2_x000D_
?	02	06	1	1	1	1	35	N	2	2_x000D_
?	04	02	1	1	3	1	15	F	2	2_x000D_
?	19	06	1	6	2	1	15	N	1	2_x000D_
?	04	06	1	1	3	1	30	G	1	1_x000D_
?	19	06	1	1	1	1	40	N	1	2_x000D_
1	13	06	1	7	1	1	42	N	2	2_x000D_
1	10	02	1	1	5	1	40	N	2	1_x000D_
1	19	06	1	1	4	1	40	N	2	2_x000D_
?	02	06	1	1	3	1	50	G	2	2_x000D_
?	08	06	1	1	1	?	30	N	2	2_x000D_
1	09	05	1	1	1	1	33	N	2	2_x000D_
1	09	06	1	1	4	1	40	N	2	2_x000D_
?	19	06	1	1	3	1	50	G	2	2_x000D_
?	12	06	1	1	2	1	45	N	2	2_x000D_
1	19	06	1	1	1	1	35	N	2	2_x000D_
1	04	04	1	1	1	1	30	N	2	1_x000D_
1	10	06	1	1	2	1	21	N	2	2_x000D_
1	13	06	1	1	2	1	24	N	1	2_x000D_
?	10	06	1	1	2	1	40	N	2	2_x000D_
?	04	06	1	1	2	1	47	G	2	1_x000D_
1	07	11	1	7	1	1	19	N	1	2_x000D_
?	12	06	1	7	1	1	42	N	2	2_x000D_
1	19	06	1	7	1	1	23	N	1	2_x000D_
?	19	06	1	6	3	1	44	N	2	1_x000D_
1	10	05	1	1	2	1	39	N	2	1_x000D_
3	02	05	1	1	7	1	35	F	2	1_x000D_
1	04	06	1	1	1	1	38	F	2	1_x000D_
1	14	06	1	7	8	1	33	N	2	2_x000D_
?	04	06	1	1	8	1	27	G	1	1_x000D_
1	09	06	1	1	3	1	30	N	2	2_x000D_
1	04	06	1	1	3	1	21	G	2	1_x000D_
1	19	06	1	1	2	1	?	N	2	2_x000D_
1	09	11	1	1	2	1	40	N	2	2_x000D_
1	19	04	1	1	5	1	22	N	1	2_x000D_
?	02	04	1	1	1	1	42	G	1	1_x000D_
?	05	06	1	1	1	1	43	N	2	2_x000D_
1	19	06	1	1	1	1	34	N	2	2_x000D_
?	02	06	1	1	3	1	35	N	2	2_x000D_
1	04	06	1	1	8	1	22	F	2	2_x000D_
?	04	06	1	1	2	1	30	N	2	1_x000D_
?	19	06	1	1	1	1	?	N	2	2_x000D_
?	09	06	1	1	?	1	30	N	2	2_x000D_
?	11	06	1	1	5	1	28	N	2	2_x000D_
?	11	05	1	1	5	1	28	N	2	2_x000D_
?	19	06	1	1	1	1	40	N	2	2_x000D_
?	09	06	1	1	1	1	40	N	1	1_x000D_
1	09	02	1	1	1	1	33	N	1	2_x000D_
?	16	06	1	1	1	1	40	N	2	2_x000D_
1	09	05	1	1	4	1	27	N	2	2_x000D_
?	08	05	1	1	5	1	40	N	2	2_x000D_
?	13	06	1	1	1	1	34	N	1	1_x000D_
?	04	06	1	1	3	1	40	G	1	1_x000D_
?	19	06	1	1	1	1	40	N	2	2_x000D_
?	04	06	1	1	3	1	32	F	2	1_x000D_
?	19	06	1	1	8	1	?	N	2	2_x000D_
?	19	06	1	1	1	1	30	N	2	2_x000D_
?	19	06	1	1	2	1	40	N	2	2_x000D_
?	04	06	1	1	3	1	40	F	2	2_x000D_
1	04	04	1	1	3	1	60	S	2	1_x000D_
1	10	06	1	2	2	1	?	N	2	2_x000D_
?	02	06	1	1	3	1	40	N	2	2_x000D_
?	19	06	1	1	2	1	35	N	2	2_x000D_
?	19	06	1	1	1	1	40	N	2	2_x000D_
?	19	11	1	2	1	1	40	N	2	2_x000D_
1	04	06	1	1	3	1	30	G	2	1_x000D_
1	08	06	1	1	2	1	30	N	2	2_x000D_
1	04	11	1	1	1	1	40	G	2	2_x000D_
?	09	11	1	1	8	1	35	N	2	1_x000D_
?	09	06	1	1	1	?	01	N	2	2_x000D_
?	19	06	1	1	1	1	40	N	2	2_x000D_
2	05	01	1	1	?	1	45	N	2	1_x000D_
1	10	06	1	7	1	1	40	N	1	2_x000D_
1	09	11	1	7	1	1	40	N	2	2_x000D_
1	14	01	1	1	1	1	30	N	1	2_x000D_
1	19	04	2	7	1	1	21	N	2	2_x000D_
1	06	01	1	1	1	1	40	N	2	2_x000D_
?	19	06	1	1	1	1	40	N	2	2_x000D_
2	19	11	1	1	8	1	28	N	2	2_x000D_
1	13	06	1	1	1	1	35	N	1	2_x000D_
?	19	06	1	1	1	1	?	?	2	2_x000D_
?	09	06	1	1	1	1	40	N	2	2_x000D_
1	09	06	1	7	2	1	30	N	1	2_x000D_
3	19	06	1	1	2	1	40	F	1	2_x000D_
3	16	05	1	7	1	2	35	N	1	2_x000D_
?	04	06	1	7	6	1	45	F	2	1_x000D_
1	13	05	1	1	2	1	24	N	2	2_x000D_
?	02	06	1	1	3	1	35	G	2	2_x000D_
1	10	06	1	1	2	1	44	N	2	1_x000D_
1	10	06	1	1	1	1	40	N	2	2_x000D_
?	12	06	1	1	1	1	44	N	2	2_x000D_
?	09	06	1	1	2	1	40	N	2	2_x000D_
?	05	06	1	1	?	1	45	S	2	2_x000D_
?	02	06	1	1	3	1	40	N	2	2_x000D_
1	19	06	1	1	2	1	38	N	2	2_x000D_
1	09	06	1	1	2	1	29	N	2	2_x000D_
?	12	06	1	1	1	1	41	N	2	2_x000D_
?	04	06	1	1	3	1	52	F	2	1_x000D_
?	19	06	1	1	2	1	40	N	2	2_x000D_
1	19	06	1	1	2	1	26	N	2	2_x000D_
?	05	06	1	1	1	1	45	N	2	2_x000D_
?	13	06	1	1	1	1	35	N	2	2_x000D_
?	09	05	1	1	1	1	40	N	2	2_x000D_
1	14	06	1	1	1	1	40	N	2	2_x000D_
?	04	06	1	1	3	1	55	G	2	1_x000D_
?	10	06	1	1	2	1	35	N	2	1_x000D_
?	19	06	1	1	3	1	24	N	2	1_x000D_
?	04	06	1	1	2	1	20	N	2	1_x000D_
1	13	06	1	7	1	1	18	N	2	2_x000D_
?	19	06	1	1	1	1	40	N	2	2_x000D_
1	13	06	1	1	1	1	?	N	2	2_x000D_
1	04	06	1	1	7	1	38	F	2	2_x000D_
1	09	06	1	1	2	1	34	S	2	2_x000D_
1	09	06	1	1	2	1	40	S	2	2_x000D_
?	07	06	1	1	1	1	40	N	2	1_x000D_
?	19	06	1	1	1	1	40	N	2	2_x000D_
1	19	06	1	1	1	1	40	N	2	2_x000D_
?	04	06	1	1	7	1	30	F	2	1_x000D_
1	04	06	1	1	2	1	24	N	2	2_x000D_
?	02	06	1	1	3	1	35	G	2	2_x000D_
1	08	06	1	1	?	1	40	N	2	2_x000D_
1	09	06	1	7	1	1	40	N	2	2_x000D_
1	09	01	1	1	8	1	40	N	2	2_x000D_
?	09	06	1	1	1	1	40	N	2	2_x000D_
1	09	06	1	1	1	1	40	N	2	2_x000D_
?	19	01	1	7	3	1	40	N	1	1_x000D_
1	09	06	1	1	1	1	40	N	2	2_x000D_
1	13	06	1	1	1	1	49	N	2	2_x000D_
1	14	06	1	1	1	1	35	N	2	2_x000D_
?	19	06	1	1	3	1	45	N	2	2_x000D_
1	09	06	1	1	2	1	28	N	2	2_x000D_
1	09	06	1	7	1	1	40	N	2	2_x000D_
1	09	06	1	7	1	1	40	N	2	2_x000D_
?	10	11	1	7	1	1	32	N	2	2_x000D_
?	19	06	1	1	1	1	35	N	2	2_x000D_
?	07	06	1	1	1	1	40	N	2	2_x000D_
1	08	11	1	7	7	1	35	N	2	2_x000D_
1	04	06	1	1	1	1	42	S	2	2_x000D_
1	07	06	1	1	4	1	26	G	2	2_x000D_
1	12	02	1	2	8	1	18	N	2	2_x000D_
1	07	06	1	1	4	1	26	G	2	2_x000D_
1	12	02	1	2	8	1	18	N	2	2_x000D_
1	14	06	1	7	1	1	24	N	2	2_x000D_
3	06	06	1	7	7	1	42	F	2	2_x000D_
1	11	10	1	1	3	1	41	N	2	1_x000D_
1	08	09	1	1	2	1	28	N	2	2_x000D_
1	12	06	1	7	1	1	21	N	2	2_x000D_
?	04	06	1	1	7	1	40	F	2	1_x000D_
1	04	06	2	1	3	1	25	F	2	1_x000D_
1	08	06	1	1	2	1	40	N	2	2_x000D_
?	09	06	1	1	1	1	20	N	2	2_x000D_
1	10	01	1	1	1	1	19	N	2	2_x000D_
?	04	06	1	1	7	1	40	F	1	2_x000D_
1	04	06	1	1	3	1	32	F	2	1_x000D_
?	14	06	1	1	2	1	40	N	1	2_x000D_
1	10	06	1	1	2	1	38	N	2	2_x000D_
?	01	06	1	1	1	1	45	N	1	1_x000D_
1	09	06	1	1	2	1	40	N	2	2_x000D_
1	12	11	1	1	2	1	24	F	2	2_x000D_
1	19	06	1	7	1	1	30	N	2	2_x000D_
1	09	06	1	1	1	1	48	N	2	2_x000D_
3	02	06	1	1	3	1	45	G	2	2_x000D_
1	14	06	1	7	2	1	37	N	2	2_x000D_
1	13	06	1	7	2	1	35	G	2	1_x000D_
?	19	06	1	1	1	1	35	N	2	2_x000D_
1	08	05	1	7	5	1	40	N	1	2_x000D_
?	04	06	1	1	1	1	32	F	1	1_x000D_
1	19	05	1	1	2	1	30	N	1	2_x000D_
1	04	04	1	1	2	1	25	F	2	1_x000D_
1	09	06	1	1	5	1	30	N	2	2_x000D_
?	12	06	1	1	1	1	40	N	2	2_x000D_
1	13	06	1	1	1	1	28	N	1	1_x000D_
1	04	11	1	1	2	1	34	F	2	1_x000D_
?	04	02	1	1	1	1	40	N	2	1_x000D_
?	09	06	1	1	1	1	45	N	2	2_x000D_
2	06	01	1	5	5	1	25	N	2	1_x000D_
?	04	06	1	1	4	1	20	N	2	1_x000D_
1	09	06	1	1	1	1	48	N	2	2_x000D_
?	09	06	1	1	2	1	30	N	2	2_x000D_
1	04	11	1	1	2	1	23	N	2	2_x000D_
?	13	05	1	1	1	1	40	N	2	2_x000D_
?	04	05	1	6	2	1	35	F	2	1_x000D_
?	19	10	1	1	2	1	40	N	2	2_x000D_
?	08	06	1	1	2	1	40	N	2	2_x000D_
?	08	05	1	6	3	1	35	N	2	2_x000D_
?	04	11	2	7	3	1	30	F	1	2_x000D_
?	14	11	1	1	2	1	35	N	2	2_x000D_
?	11	06	1	7	1	1	35	N	2	2_x000D_
?	04	06	1	1	3	1	51	F	2	1_x000D_
1	14	05	2	1	4	?	40	N	2	2_x000D_
?	19	06	1	7	8	1	54	N	1	2_x000D_
?	09	06	1	1	1	1	54	N	2	2_x000D_
1	09	05	1	1	1	1	41	N	2	2_x000D_
2	19	04	1	1	1	1	40	N	1	2_x000D_
?	04	06	1	1	4	1	35	S	2	1_x000D_
1	04	06	1	1	3	1	15	F	2	1_x000D_
1	09	06	1	1	2	1	35	N	2	2_x000D_
?	08	06	1	1	1	1	40	N	2	2_x000D_
1	10	06	1	1	1	1	40	N	2	2_x000D_
1	09	06	1	1	1	1	40	N	2	2_x000D_
?	09	06	1	1	1	1	30	N	2	2_x000D_
2	19	06	1	1	1	1	28	N	2	2_x000D_
?	05	11	1	7	1	1	40	N	1	2_x000D_
1	10	11	1	1	1	1	45	N	1	1_x000D_
1	10	06	1	7	1	1	40	N	1	2_x000D_
1	19	06	1	7	2	1	38	N	1	2_x000D_
?	19	06	1	1	1	1	40	N	1	2_x000D_
1	14	06	1	1	1	1	35	N	2	2_x000D_
?	04	06	1	1	7	1	50	F	2	1_x000D_
1	14	06	1	1	1	1	40	N	2	2_x000D_
1	14	11	1	7	8	1	35	N	1	2_x000D_
?	19	11	1	1	7	1	30	F	2	2_x000D_
?	14	11	1	7	8	1	40	N	1	2_x000D_
?	09	09	1	1	2	1	26	N	2	2_x000D_
1	09	11	1	7	8	1	31	N	2	2_x000D_
1	04	11	1	7	8	1	32	G	2	2_x000D_
1	07	06	1	1	3	1	35	N	2	2_x000D_
1	19	06	1	1	1	1	40	N	2	2_x000D_
?	14	06	1	7	8	1	?	N	1	2_x000D_
?	09	07	1	1	2	1	40	N	2	2_x000D_
?	09	06	1	1	5	1	40	N	2	2_x000D_
1	12	01	1	1	?	1	40	N	2	2_x000D_
1	10	06	1	1	2	1	40	G	2	1_x000D_
?	09	06	1	1	1	1	30	N	2	2_x000D_
?	09	06	1	1	1	1	40	N	2	2_x000D_
1	09	04	1	3	2	1	35	N	1	2_x000D_
?	09	06	1	1	1	1	40	N	2	2_x000D_
?	09	06	1	1	1	1	40	N	2	2_x000D_
?	04	06	1	1	1	1	30	N	2	1_x000D_
?	04	06	1	1	4	1	30	N	2	1_x000D_
1	09	06	1	1	1	1	40	N	1	1_x000D_
1	09	06	1	1	1	1	40	N	2	2_x000D_
?	04	06	1	1	1	1	50	G	2	2_x000D_
1	09	11	?	?	1	2	48	N	2	1_x000D_
?	04	11	2	7	4	1	32	F	1	1_x000D_
?	09	11	1	1	4	1	40	N	2	2_x000D_
?	14	06	1	1	2	1	32	F	2	1_x000D_
?	09	06	1	1	3	1	40	N	2	2_x000D_
?	09	06	1	1	1	1	45	N	1	2_x000D_
1	14	06	1	7	2	1	40	N	2	2_x000D_
?	02	06	1	1	2	1	35	F	2	2_x000D_
1	14	06	1	1	2	1	35	N	2	2_x000D_
?	04	05	1	1	2	1	23	F	2	1_x000D_
1	13	01	1	1	2	1	40	N	2	2_x000D_
3	02	06	1	1	2	1	32	G	2	2_x000D_
1	10	06	1	1	1	1	40	N	2	1_x000D_
?	14	06	1	1	4	1	30	N	2	2_x000D_
?	19	06	1	1	5	1	35	G	2	2_x000D_
?	14	06	1	1	2	1	40	N	2	2_x000D_
1	09	06	1	1	1	1	40	N	2	2_x000D_
1	14	01	1	1	2	1	30	N	2	2_x000D_
1	12	06	1	1	2	1	32	N	2	2_x000D_
1	04	05	1	1	2	1	40	N	2	1_x000D_
1	10	06	1	1	2	1	25	G	2	1_x000D_
1	14	02	1	1	4	1	28	N	2	2_x000D_
1	09	06	1	1	1	1	22	N	2	1_x000D_
1	19	04	1	7	8	1	42	G	2	2_x000D_
1	19	04	1	7	8	1	40	N	2	2_x000D_
1	04	04	1	1	1	1	24	N	2	2_x000D_

## Sheet: general
Accident_Severity	Day_of_Week	Month	Year	Time	Junction_Type	Traffic_Control	Collision_Type	Light
F	6	01	22	1005	7	8	09	4
G	4	01	22	0410	7	1	02	1
F	1	01	22	0400	7	4	09	2
F	5	01	22	0430	7	2	01	2
M	6	01	22	1235	7	4	04	3
M	1	01	22	1215	7	1	04	3
F	7	01	22	0125	7	1	09	3
G	4	01	22	0001	4	4	09	1
F	5	01	22	0001	4	4	02	1
F	3	01	22	0930	1	4	09	1
G	1	01	22	?	1	4	02	?
F	4	01	22	0020	?	?	?	4
F	5	01	22	0315	1	4	09	4
F	5	01	22	0705	1	2	04	1
F	7	01	22	0045	1	4	09	1
F	1	01	22	1215	2	4	02	3
F	4	01	22	1720	2	4	04	1
F	1	01	22	0530	3	7	01	1
F	4	02	22	1530	7	1	02	1
F	1	02	22	0430	7	4	09	2
F	3	02	22	2200	2	4	02	3
G	3	02	22	2105	4	1	09	4
G	2	02	22	0615	3	1	09	1
F	1	02	22	1820	7	4	09	2
F	6	02	22	0115	7	1	09	1
F	6	02	22	2145	7	1	02	4
F	7	02	22	1230	3	4	09	1
M	7	02	22	0040	2	4	07	3
F	2	02	22	0830	1	4	02	1
F	5	02	22	0330	5	4	02	3
G	6	02	22	1515	5	1	09	1
F	2	02	22	2030	2	2	09	3
F	7	02	22	1035	7	8	02	3
F	5	02	22	0655	1	4	08	2
G	3	02	22	1735	1	5	09	1
F	5	02	22	1200	7	8	09	1
S	3	02	22	1630	7	4	02	1
G	2	02	22	1345	7	4	02	1
F	1	03	22	0500	7	4	09	1
G	5	03	22	1730	1	4	09	1
G	1	03	22	0530	1	4	08	2
F	5	03	22	0145	1	2	02	4
F	5	03	22	0730	3	1	09	1
F	3	03	22	0230	2	6	04	3
G	2	03	22	1130	3	6	02	1
F	4	03	22	1210	1	4	09	1
F	1	03	22	?	?	2	09	1
G	5	03	22	1340	3	1	11	1
F	2	02	22	1400	1	4	09	1
F	1	03	22	0110	1	4	09	3
F	6	03	22	1830	1	1	09	2
F	1	03	22	2345	5	8	01	3
G	2	03	22	2030	2	4	04	3
F	6	03	22	0810	1	3	09	1
F	6	03	22	0510	1	1	09	2
F	3	03	22	1945	1	2	09	2
G	1	03	22	0830	7	2	02	1
F	5	03	22	0550	2	8	01	1
F	5	03	22	1630	7	1	04	1
F	5	03	22	0247	1	1	01	4
F	3	03	22	2030	1	1	02	3
F	4	03	22	0130	1	1	09	3
F	4	03	22	0100	1	4	09	3
F	4	03	22	1330	1	1	09	1
F	3	03	22	0025	1	8	09	3
M	1	03	22	1815	7	4	04	2
S	6	03	22	1630	2	4	09	1
S	4	03	22	2030	7	8	07	3
F	6	03	22	1130	3	1	04	1
F	5	03	22	0305	2	1	09	1
F	7	03	22	1730	1	1	09	1
F	2	03	22	0025	1	4	09	3
F	4	03	22	2130	2	3	09	3
F	7	03	22	0250	2	1	01	3
F	1	03	22	1130	3	8	04	1
F	7	04	22	?	7	1	04	3
F	4	04	22	0520	1	4	02	2
F	5	04	22	0715	7	4	04	1
G	6	04	22	1930	3	1	09	2
G	1	04	22	1600	6	4	09	1
F	5	04	22	1455	7	8	01	1
F	6	04	22	0230	7	8	04	3
G	2	03	22	1025	2	5	09	1
F	4	03	22	1100	1	8	09	3
F	5	04	22	0530	1	1	09	1
F	6	04	22	1420	1	4	09	1
F	6	04	22	1730	7	4	09	1
F	3	04	22	1700	7	4	09	1
F	6	04	22	2245	7	1	02	3
G	2	04	22	1030	7	4	09	1
F	3	04	22	0900	5	4	09	3
F	5	04	22	1440	5	4	09	1
G	5	04	22	0800	3	6	02	1
F	6	04	22	0530	2	4	09	2
F	6	04	22	0030	1	4	09	3
F	7	04	22	0740	7	4	02	1
G	4	03	22	0800	4	8	09	1
F	7	04	22	1100	5	4	02	1
F	2	04	22	0935	1	4	02	3
F	7	04	22	1810	1	2	09	4
G	1	04	22	0004	7	1	09	1
F	1	04	22	0230	1	8	09	3
F	7	04	22	1205	6	4	02	1
S	2	04	22	2000	2	4	02	3
F	1	04	22	0500	1	4	09	2
F	4	04	22	0040	1	8	09	3
F	6	04	22	1445	7	8	09	1
F	3	04	22	1030	2	8	09	4
F	4	05	22	0430	1	4	09	2
M	3	05	22	0012	1	4	07	1
G	3	05	22	1715	7	8	02	1
M	6	05	22	1600	3	4	03	3
F	4	05	22	0220	1	4	09	3
G	4	05	22	0535	1	4	02	1
M	7	05	22	0730	1	4	07	3
F	3	05	22	1920	5	4	04	2
F	1	05	22	0530	1	4	09	1
F	6	05	22	1030	3	1	01	1
G	7	05	22	1130	1	1	02	1
G	6	04	22	1920	1	4	09	3
G	3	04	22	0135	1	4	02	3
F	2	05	22	0930	1	1	04	1
F	2	05	22	0825	1	4	09	1
F	5	05	22	0700	7	1	09	1
F	7	05	22	0630	1	1	09	2
F	6	05	22	0745	1	4	05	1
F	7	05	22	1730	1	4	02	1
G	6	05	22	1215	1	1	09	1
S	1	05	22	0020	3	4	04	3
F	6	04	22	1445	7	8	09	1
F	2	05	22	0830	2	1	01	1
G	6	04	22	0005	1	4	09	3
F	7	04	22	2345	2	4	02	3
F	5	05	22	2350	1	4	07	3
F	1	05	22	2245	2	4	02	3
F	2	05	22	2005	1	4	09	3
F	1	05	22	0055	1	4	09	3
F	5	06	22	?	7	8	09	3
F	4	06	22	2220	7	2	09	1
F	4	06	22	1030	7	4	09	1
G	7	06	22	1100	1	4	09	2
F	5	06	22	2115	1	5	09	3
G	7	06	22	1630	1	4	09	1
F	3	06	22	0700	1	8	09	1
F	2	06	22	0150	7	4	09	4
G	4	06	22	0735	3	4	09	1
G	5	06	22	2255	1	4	02	3
G	5	06	22	1940	1	4	09	3
F	4	05	22	1856	7	2	09	2
F	1	06	22	1100	7	4	09	4
F	6	06	22	1445	7	4	09	1
G	3	06	22	1200	1	1	04	1
S	7	06	22	1600	7	5	09	1
G	2	06	22	1845	5	4	09	2
F	2	05	22	1000	1	4	09	3
F	7	06	22	1145	1	4	08	1
F	3	06	22	1500	1	4	02	1
F	1	06	22	0940	1	4	02	1
M	7	06	22	1150	1	4	02	1
F	1	06	22	1130	1	4	02	1
S	3	07	22	1150	1	4	09	1
G	2	07	22	0330	1	4	02	3
S	2	06	22	1930	2	4	08	3
F	3	07	22	1020	1	4	08	3
G	5	07	22	2130	7	1	09	4
G	6	07	22	1240	7	1	04	1
F	3	07	22	0545	1	1	09	2
F	4	07	22	1030	1	4	09	1
F	2	07	22	0115	1	4	11	1
F	2	04	22	0530	2	4	09	3
M	3	06	22	1030	2	4	04	3
F	3	07	22	1630	2	4	07	1
G	6	07	22	1855	1	1	04	2
F	3	07	22	0012	7	4	02	1
G	2	06	22	1200	1	4	09	1
F	2	06	22	2040	7	4	01	3
F	4	07	22	1630	7	4	09	1
F	4	07	22	1315	7	8	02	1
G	6	07	22	?	7	8	09	3
G	5	07	22	?	3	4	09	2
F	6	07	22	0500	7	4	02	2
F	6	07	22	0820	3	1	09	1
F	6	07	22	0030	1	4	09	3
F	7	07	22	1400	1	8	01	1
S	5	07	22	0535	1	4	09	2
F	4	07	22	2145	2	4	02	4
G	2	07	22	2345	2	4	02	3
F	2	05	22	1000	1	4	09	3
G	4	07	22	1215	7	8	02	1
G	6	07	22	0315	5	8	02	3
F	4	05	22	0720	7	4	04	1
G	5	07	22	0320	2	4	02	3
F	5	07	22	0005	1	4	09	3
G	7	06	22	2000	1	1	09	3
F	3	07	22	0318	7	1	09	4
F	4	07	22	0350	3	4	09	3
G	5	08	22	2345	2	4	01	4
G	7	08	22	0630	1	4	09	3
G	7	08	22	1705	1	4	09	1
F	7	08	22	0330	1	4	09	2
F	3	08	22	1630	1	4	11	2
F	1	08	22	2240	1	4	01	3
F	3	06	22	1130	1	4	02	1
G	6	06	22	1915	7	4	02	2
G	1	08	22	0440	1	4	02	1
G	6	08	22	1430	1	8	09	1
G	1	08	22	1630	1	1	01	1
F	1	08	22	1100	1	1	09	1
F	7	06	22	0700	1	1	02	1
F	6	06	22	0935	1	4	01	3
F	1	07	22	0800	1	4	09	1
F	1	08	22	1130	1	4	09	1
M	6	08	22	0430	1	4	01	1
F	5	07	22	1230	1	4	09	4
F	3	08	22	0745	3	4	09	1
F	3	08	22	2225	1	2	09	3
F	7	08	22	1155	3	2	04	1
M	4	08	22	1345	7	4	04	1
G	1	08	22	2330	7	4	02	3
F	6	07	22	2130	4	2	09	4
F	7	07	22	1030	1	2	02	1
F	6	07	22	1230	7	4	09	1
F	6	08	22	0020	1	2	02	3
S	1	08	22	1743	1	2	04	1
F	3	08	22	1615	1	2	02	1
F	5	08	22	1055	7	1	09	1
F	7	08	22	1800	1	4	09	1
F	2	08	22	1553	7	8	02	1
G	1	08	22	0145	1	4	02	1
F	5	09	22	0100	1	4	09	2
F	4	09	22	1200	1	8	09	1
F	4	09	22	0800	1	4	09	1
G	2	09	22	1930	1	4	09	1
G	5	09	22	0745	7	8	09	2
F	5	09	22	0500	1	4	09	1
F	6	09	22	1030	7	4	09	1
F	5	09	22	0830	1	4	09	1
F	3	08	22	0530	7	1	09	2
G	3	08	22	0830	1	8	09	1
F	6	08	22	0330	3	8	09	4
F	1	09	22	1900	1	1	09	3
F	4	09	22	2210	2	4	09	3
F	2	09	22	1100	1	4	01	1
F	6	09	22	2350	1	4	02	2
G	2	09	22	1305	2	4	06	1
G	7	09	22	1248	1	2	02	1
F	2	09	22	1140	1	2	09	1
F	6	10	22	0001	3	4	09	3
G	5	10	22	1230	2	4	02	1
S	7	09	22	0700	7	4	02	2
F	7	09	22	0645	3	8	09	2
G	2	09	22	0730	1	4	09	1
F	3	09	22	2315	1	4	02	1
F	5	09	22	2230	7	8	09	3
F	1	09	22	1200	1	4	09	1
F	5	09	22	0430	1	4	09	2
F	4	09	22	1300	3	4	09	1
F	3	08	22	1015	1	4	09	1
G	5	08	22	1130	1	4	02	1
F	6	09	22	0645	1	1	04	1
F	4	09	22	0800	2	8	09	1
F	5	09	22	0700	7	4	09	1
F	5	09	22	0200	7	4	02	3
G	5	10	22	0815	1	4	04	1
F	2	10	22	2123	7	8	09	3
F	1	10	22	1600	7	8	11	1
F	2	10	22	2330	1	1	02	1
G	2	10	22	0400	7	8	02	2
F	3	10	22	2345	7	8	09	3
F	7	10	22	1125	4	8	09	1
F	1	10	22	0900	7	4	09	1
F	3	10	22	1015	1	4	09	1
G	7	10	22	0630	1	4	09	1
F	6	10	22	0735	3	4	09	1
F	1	10	22	0845	7	4	09	1
F	6	10	22	2300	1	4	09	3
F	5	10	22	0118	7	8	09	4
G	2	10	22	1245	1	4	11	1
F	6	10	22	1320	1	4	09	1
F	6	10	22	1320	1	4	09	1
G	6	10	22	0830	1	8	09	1
F	6	09	22	2230	3	1	09	3
G	3	09	22	1530	1	5	09	1
S	2	10	22	0740	3	8	04	1
G	2	09	22	1620	1	8	08	1
G	2	09	22	1620	1	8	08	1
F	6	10	22	2230	1	1	01	4
M	2	10	22	1630	1	4	02	1
F	1	10	22	1330	4	4	08	1
F	1	10	22	2030	2	2	02	3
F	2	10	22	0530	4	4	09	1
F	1	10	22	1100	1	4	02	3
F	2	10	22	1205	6	6	02	4
G	7	03	22	1100	7	4	01	3
F	1	11	22	1920	7	4	01	2
F	2	11	22	0130	2	8	09	4
G	3	11	22	0610	1	4	02	2
G	3	11	22	0411	2	4	01	3
F	1	10	22	2200	1	4	09	3
F	7	11	22	0815	1	1	02	1
F	5	11	22	0730	1	4	09	1
F	5	09	22	1730	1	2	04	1
F	4	11	22	0630	1	4	09	3
F	6	11	22	0320	3	4	04	1
F	6	11	22	1920	3	5	09	4
F	3	11	22	1935	1	1	09	1
S	1	11	22	0300	1	1	03	1
F	3	10	22	1130	1	4	09	1
F	1	08	22	2030	1	4	09	3
F	5	09	22	0100	7	1	09	1
F	6	11	22	0300	1	1	08	3
F	7	11	22	?	?	?	04	1
F	5	09	22	0215	7	2	01	1
F	2	09	22	0110	1	4	02	1
F	4	09	22	0920	7	4	09	1
F	3	11	22	?	1	4	09	3
F	2	11	22	2250	7	2	09	3
F	5	11	22	1000	1	4	09	1
S	2	11	22	0945	7	8	04	1
F	2	11	22	1200	2	2	02	1
F	6	10	22	1030	1	4	09	3
G	1	11	22	1230	7	8	09	1
G	2	11	22	1030	3	7	11	1
G	5	11	22	0745	7	4	09	2
F	5	11	22	0200	7	8	09	1
G	3	11	22	2210	7	8	09	3
G	7	12	22	0905	7	4	09	1
F	7	12	22	0815	7	1	09	1
F	2	12	22	1000	7	4	09	1
F	5	12	22	2315	1	4	02	3
F	3	12	22	0945	1	4	09	1
F	4	11	22	0800	7	1	04	1
F	4	12	22	0905	3	1	09	1
F	6	01	22	1445	3	4	09	1
G	1	11	22	1950	7	2	01	1
G	2	04	22	0030	7	8	02	3
F	4	12	22	1520	1	2	09	1
M	3	11	22	0200	1	6	04	3
G	7	05	22	1120	1	4	09	3
G	4	05	22	0355	1	4	07	3
F	4	12	22	0220	2	1	09	3
F	1	12	22	0430	7	4	09	3
F	1	12	22	2145	3	1	09	3
F	4	12	22	0330	1	4	09	3
F	7	12	22	1215	2	4	09	1
F	2	12	22	2020	1	4	03	1
F	2	12	22	2020	2	4	09	3
F	6	12	22	0900	1	5	09	1
G	4	12	22	0815	1	4	02	1
F	5	10	22	1805	1	2	04	1
F	6	08	22	1220	1	4	02	1
F	4	12	22	1810	2	4	09	1
F	5	11	22	0630	3	6	01	2
F	6	12	22	0115	4	4	01	3
F	3	12	22	0030	1	4	01	1
F	5	12	22	0300	7	4	09	1
G	6	12	22	0130	2	7	04	3
G	5	12	22	1130	2	7	09	3
G	1	12	22	0830	3	4	04	1
G	4	12	22	?	1	4	01	2
F	4	12	22	0105	7	4	09	1
G	5	12	22	0340	2	8	04	3
F	1	08	22	1400	1	1	01	1
G	2	08	22	2050	7	1	02	3
G	6	06	22	1720	1	4	09	1
